# Supplementary material for: Temporal and palaeoclimatic context of the evolution of insular woodiness in the Canary Islands
Source: Ecol Evol. 2021 Aug 17;11(17):12220–31. doi: 10.1002/ece3.7986 (PMC8427628; doi:10.1002/ece3.7986)
Supplement: Supplementary file 3 — Table S1‐S6 [file ECE3-11-12220-s002.xlsx]

## Sheet: Table_S1
Supplementary material Table S1. Updated species database of 195 insular woody species native to the Canary Islands, along with information about phylogenetic position, maximum plant height, life form, geographic distribution, habitat, and elevation. The species highlighted in red represent eight additional insular woody species that developed their woodiness either on the Canary Islands or on ne…
Species	Author name	Genus	Family	Maximum plant height	Life form	Country	Minimum elevation	Maximum elevation	Distribution	Habitat
Aeonium appendiculatum	Bañares	Aeonium	Crassulaceae	1	monocaul	ESP	100	900	La Gomera at 100-900m asl (Canary Islands)
Aeonium arboreum	Webb & Berthel.	Aeonium	Crassulaceae	2	monocaul	ESP,MAR	200	1500	most main Canary islands at 200-1500m asl, common in the coastal xerophytic zone extending into the forest zone, and southwestern Morocco	arid,forest
Aeonium balsamiferum	Webb & Berthel.	Aeonium	Crassulaceae	1.5	shrub	ESP	500	600	on cliffs in the Famaria and Haria regions at 500-600m asl in Lanzarote (Canary Islands)	rocky
Aeonium castello-paivae	Bolle	Aeonium	Crassulaceae	0.7	shrub	ESP	200	900	northern side of La Gomera on dry rocky slopes at 200-900m asl (Canary Islands)	rocky,arid
Aeonium ciliatum	(Willd.) Webb & Berthel.	Aeonium	Crassulaceae	1	shrub	ESP	200	1000	northern Tenerife from sea level to forest zone at 200-1000m asl (Canary Islands)	arid,forest
Aeonium davidbramwellii	H.Y.Liu	Aeonium	Crassulaceae	1	shrub	ESP	0	1000	La Palma up to 1000m asl (Canary Islands)	arid,forest
Aeonium decorum	Webb ex Bolle	Aeonium	Crassulaceae	0.6	shrub	ESP	100	900	La Gomera (valleys in eastern and western part) and Tenerife (cliffs near Masca) at 100-900m asl (Canary Islands)	arid,rocky,forest
Aeonium gomerense	(Praeger) Praeger	Aeonium	Crassulaceae	2	shrub	ESP	500	1000	on steep rocky slopes in Barranco de la Villa at 500-1000m asl (La Gomera, Canary Islands)	rocky
Aeonium goochiae	Webb & Berthel.	Aeonium	Crassulaceae	0.4	shrub	ESP	100	700	northern La Palma on shady cliffs and forest banks and on exposed dry slopes at 100-700m asl (Canary Islands)	forest,rocky
Aeonium haworthii	Webb & Berthel.	Aeonium	Crassulaceae	0.6	shrub	ESP	0	1000	northern Tenerife (Anaga, Teno) up to 1000m asl (Canary Islands)	arid,forest
Aeonium hierrense	(R.P.Murray) Pit. & Proust	Aeonium	Crassulaceae	1.5	monocaul	ESP	0	1200	La Palma and Hierro in the lower zone on dry rocky slopes in the lower zone up to 1200m asl (Canary Islands)	rocky,arid
Aeonium lancerottense	(Praeger) Praeger	Aeonium	Crassulaceae	0.6	shrub	ESP	200	600	norther part of Lanzarote on the cliffs of the Famar Massif at 200-600m asl (Canary Islands)	rocky,arid
Aeonium lindleyi	Webb & Berthel.	Aeonium	Crassulaceae	0.5	shrub	ESP	100	900	northeastern Tenerife often at 200-500m asl on rocks of the lower zone and eastern La Gomera at 100-900m asl (Canary Islands)	rocky,arid,forest
Aeonium nobile	(Praeger & Burchard) Praeger	Aeonium	Crassulaceae		shrub	ESP	0	750	north of Santa Cruz, Los Llanos (La Palma) up to 750m asl (Canary Islands)	arid,forest
Aeonium percarneum	(R.P.Murray) Pit. & Proust	Aeonium	Crassulaceae	1	shrub	ESP	100	1300	north and central parts of Gran Canaria on rocky slopes in the xerophytic and forest zones at 100-1300m asl (Canary Islands)	forest,rocky,arid
Aeonium saundersiae	Bolle	Aeonium	Crassulaceae	0.3	shrub	ESP	150	800	eastern part of La Gomera, on dry cliffs near La Laja at 150-800m asl (Canary Islands)	rocky,arid
Aeonium sedifolium	(Webb ex Bolle) Pit. & Proust	Aeonium	Crassulaceae	0.4	shrub	ESP	0	1000	Tenerife (Teno) in dry exposed rocky areas and on cliffs and northern La Palma up to 1000m asl (Canary Islands)	rocky,arid
Aeonium smithii	(Sims) Webb & Berthel.	Aeonium	Crassulaceae	0.6	shrub	ESP	150	2150	southern part of Las Canadas and the mountain slopes to the South at 150-2150m asl (Tenerife, Canary Islands)	rocky,arid,forest
Aeonium spathulatum	(Hornem.) Praeger	Aeonium	Crassulaceae	0.6	shrub	ESP	250	2500	on cliffs in forest regions and subalpine rocks in Gran Canaria, Tenerife, La Gomera, La Palma and Hierro at 250-2500m asl (Canary Islands)	alpine,forest,arid
Aeonium undulatum	Webb & Berthel.	Aeonium	Crassulaceae	2.5	monocaul	ESP	300	1500	locally frequent in Gran Canaria at 300-1500m asl (Canary Islands)
Aeonium urbicum	(C.Sm. ex Hornem.) Webb & Berthel.	Aeonium	Crassulaceae	2	shrub	ESP	0	1900	northern coast of Tenerife from Anaga till Teno from sea level to 1900m asl (Canary Islands)	arid,forest
Aeonium valverdense	(Praeger) Praeger	Aeonium	Crassulaceae	1	shrub	ESP	0	800	Hierro (Valverde region) up to 800m asl on rocky open grounds and dry cliffs (Canary Islands)	rocky,arid
Argyranthemum adauctum	(Link) Humphries	Argyranthemum	Asteraceae	0.9	shrub	ESP	350	1950	widespread species of the western Canary Islands of Gran Canaria, Tenerife and Hierro in montane scrub, broad-leaved forest and pine forest habitats between 350-1950m asl (Canary Islands)	forest
Argyranthemum broussonetii	(Balb. ex Pers.) Humphries	Argyranthemum	Asteraceae	1.2	shrub	ESP	550	1000	occurring in laurel forest mainly in Anaga (Tenerife) between 550-1000m asl and on steep slopes of La Gomera between Las Rosas and Agulo on the north west coast (Canary Islands)	forest,mesic
Argyranthemum callichrysum	(Svent.) Humphries	Argyranthemum	Asteraceae	1	shrub	ESP	10	250	sparsely distributed from Barranco de Argaga on the southwest to the south and south facing slopes of the central mountains of Igualero, Agando and Tagamiche in xerophytic shrub vegetation on rocky slopes between 10-250m asl (La Gomera, Canary Islands)	arid,rocky
Argyranthemum coronopifolium	(Willd.) Humphries	Argyranthemum	Asteraceae	1.2	shrub	ESP	50	300	rare endemic from the north facing slopes of the Teno promontory at Buenavista in wet north facing cliffs at 50-300m asl (Canary Islands)	rocky,salty
Argyranthemum escarrei	(Svent.) Humphries	Argyranthemum	Asteraceae	0.5	shrub	ESP	200	700	mountain cliffs of Gran Canaria south of San Nicolas and coastal cliffs northwest of Tirma on the west of the island in xerophytic habitat between 200-700m asl (Canary Islands)	arid,rocky,salty
Argyranthemum filifolium	(Sch.Bip.) Humphries	Argyranthemum	Asteraceae	0.8	shrub	ESP	50	300	mainly along the south coast of Gran Canaria in the xerophytic zone between 50-300m asl on rocks (Canary Islands)	arid,rocky
Argyranthemum foeniculaceum	(Willd.) Webb ex Sch.Bip.	Argyranthemum	Asteraceae	1	shrub	ESP	200	1100	common locally on Tenerife with a disjunct distribution between the high cliffs above Ladera de Guimar and Orotava on the one hand and the cliffs of the south-west facing barrancos of Teno, Masca, Tamaimo and Barranco del Infierno on the western coast; on cliffs in arid barrancos between 200-1100m asl (Canary Islands)	arid,rocky
Argyranthemum frutescens	(L.) Webb ex Sch.Bip.	Argyranthemum	Asteraceae	0.8	shrub	ESP	5	700	widespread in maritime and lowland areas from 5-700m asl, common on coastal cliffs, rocky shores and sand dunes on Tenerife, Gran Canaria and Gomera (Canary Islands)	arid,rocky,salty
Argyranthemum gracile	Webb ex Sch.Bip.	Argyranthemum	Asteraceae	1.2	shrub	ESP	100	550	frequent on the southwest coast of Tenerife from tamaimo in the north to Adeje in the south, typically in the xerophytic zone between 100-550m asl (Canary Islands)	arid
Argyranthemum haouarytheum	Humphries & Bramwell	Argyranthemum	Asteraceae	1	shrub	ESP	500	1600	common on La Palma on the central, north west and south slopes of the island in pine forest regions at altitudes of 500-1600m asl (Canary Islands)	forest
Argyranthemum hierrense	Humphries	Argyranthemum	Asteraceae	0.8	shrub	ESP	10	350	locally common endemic on the northwest facing slopes of the Ensonada de Golfo in Hierro (Canary Islands) in the xerophytic zone between 10-350m asl, extending up to 500m asl	arid,rocky
Argyranthemum lemsii	Humphries	Argyranthemum	Asteraceae	0.6	shrub	ESP	500	700	rare endemic from Punta de Anaga in arboreal heath vegetation (Tenerife), between 500-700m asl in Chamorga (Canary Islands)
Argyranthemum lidii	Humphries	Argyranthemum	Asteraceae	0.6	shrub	ESP			only known from Gran Canaria on the slopes of Risco Fanaeque along the coast road on rocky substrates (Canary Islands)	arid,rocky
Argyranthemum maderense	(D.Don) Humphries	Argyranthemum	Asteraceae	0.7	shrub	ESP	50	650	endemic to Lanzarote mainly on the northwestern coast between 50-650m asl on rocks and coastal dunes (Canary Islands)	arid,rocky,salty
Argyranthemum sundingii	L.Borgen	Argyranthemum	Asteraceae	0.9	shrub	ESP	150	200	between 150-200m asl at a distance of 500m along the east facing slopes of Barranco de Valle Crispin in a xerophytic community (Anaga, Tenerife, Canary Islands)	arid
Argyranthemum sventenii	Humphries & Aldridge	Argyranthemum	Asteraceae	0.6	shrub	ESP			rare species occurring as a single population in the lowland xerophytic shrub near Restiga on the central slipes of the South Hierro peninsula (Canary Islands)	arid
Argyranthemum teneriffae	Humphries	Argyranthemum	Asteraceae	0.5	shrub	ESP	2000	2300	in Canadas region of Tenerife from El Portillo in the northeast through Llana de Ucanca and Boca de Tauce in the south in subalpine habitat between 2000-2300m asl (Canary Islands)	alpine,arid
Argyranthemum webbii	Sch.Bip.	Argyranthemum	Asteraceae	0.85	shrub	ESP	500	900	rare endemic of La Palma, confined to north east slopes of the Caldera de La Palma in laurel forest between 500-900m asl (Canary Islands)	forest,mesic
Argyranthemum winteri	(Svent.) Humphries	Argyranthemum	Asteraceae	0.8	shrub	ESP			narrow endemic restricted to the montane regions of Handia (Pico de La Zarza) on Fuerteventura in rock fissures of northwest facing cliffs at around 800m asl (Canary Islands)	rocky
Atractylis arbuscula	Svent. & Michaelis	Atractylis	Asteraceae	0.5	shrub	ESP			islands of Gran Canaria and Lanzarote (Canary Islands, Spain)
Atractylis preauxiana	Sch.Bip.	Atractylis	Asteraceae	0.3	shrub	ESP			only known from southeastern areas of the islands of Gran Canaria and Tenerife (Canary Islands (Spain)	arid
Bassia tomentosa	(Lowe) Maire & Weiller	Bassia	Amaranthaceae		shrub	ESP,PRT			dry beach vegetation of Canary Islands, Madeira, Porto Santo, Desertas, and Salvages islands (Macaronesia)	salty,arid
Bethencourtia hermosae	(Pit.) G.Kunkel	Bethencourtia	Asteraceae		shrub	ESP			Vallehermoso region on cliffs and rocks in the lower zone near Roque Cano and on cliffs at Presa del Encantadora at 340m asl (La Gomera, Canary Islands)	arid,rocky
Bethencourtia palmensis	(Nees) Choisy ex Link	Bethencourtia	Asteraceae		shrub	ESP	2000	2400	subalpine zone of Las Canadas at around 2000m asl in Tenerife, sporadic on the cliffs of the southern rim, and in the Caldera region in La Palma at 450-2400m asl (Canary Islands)	alpine,rocky
Bethencourtia rupicola	(B.Nord.) B.Nord.	Bethencourtia	Asteraceae	1	shrub	ESP			known from three small population from higher altitudes in La Gomera (Canary Islands), in partly inaccessible rock crevices of the sheer phonolytic precipe of Roque de la Zarcita, and on Roque de Agando	rocky
Bosea yervamora	L.	Bosea	Amaranthaceae	3	shrub	ESP			on the northern coast of Tenerife, northern part of Gran Canaria, western coastal region of La Palma and dry slopes in the lower zones of La Gomera (Canary Islands)	arid,salty
Brassica bourgeaui	Kuntze	Brassica	Brassicaceae	1.5	shrub	ESP			on cliffs and rocks in shaded positions of the barrancos on Tenerife, Gomera, Hiero and La Palma (Canary Islands)	rocky
Brassica oleracea	L.	Brassica	Brassicaceae	4	monocaul	NA,FRA,JEY,ESP			on limestone or chalk cliffs, in scree and among shrubs on the coasts of northern Spain, western and northern France, the British Isles and Helgoland, and Canary Islands, Channel Islands, Jersey Islands	arid,rocky
Carlina canariensis	Pit.	Carlina	Asteraceae	0.5	shrub	ESP	150		locally common in the south of Gran Canaria on dry cliffs between 150-600m asl (Canary Islands), and to the mountain tops of Gran Canaria, generally above 1000m asl	rocky,arid
Carlina salicifolia	(L.f.) Cav.	Carlina	Asteraceae	1	shrub	ESP,PRT	200	1600	frequent on the cliffs in the upper xerophytic and forest zones at 200-1600m asl in all Canary Islands, rare in Lanzarote and Fuerteventura, and cliffs and rocky slopes throughout much of Madeira, also in Port Santo and on the Desertas (Macaronesia)	forest,rocky,arid
Carlina xeranthemoides	L.f.	Carlina	Asteraceae	0.5	shrub	ESP	1900	2100	subalpine zone of Las Canadas de Teide at 1900-2100m asl on pumice slopes and lava debris (Tenerife, Canary Islands)	alpine
Convolvulus canariensis	L.	Convolvulus	Convolvulaceae		climber	ESP,PRT	700	900	climbing to the top of tall trees in laurel forests of Canary Islands, Madeira and Deserta Grande at 700-900m asl, also in humid gullies and ravines	forest,mesic
Convolvulus caputmedusae	Lowe	Convolvulus	Convolvulaceae	0.15	shrub	DZA,MAR,ESP	500	1800	in coastal areas of Fuerteventura and Lanzarote, and windswept coastal rocks in southeastern Gran Canaria (Canary Islands), Morocco, Algeria in arid deserts and on rocks at 500-1800m asl	arid,rocky
Convolvulus floridus	L.f.	Convolvulus	Convolvulaceae	1.8	shrub	ESP			in arid regions, stones and cliffs in the Canary Islands	arid,rocky
Convolvulus fruticulosus	Bolle	Convolvulus	Convolvulaceae	1.2	shrub	ESP	50	1000	cliffs and rocks of the southern region of Gran Canaria at 400-1000m asl (Canary Islands), northern region of La Gomera Island up to 400m asl (Canary Islands), south and southwestern Tenerife, Valle de Masca at 300-400m asl, in Arico up to 1700m asl, and in lower zone of Euphorbia communities and Anaga region at 50-500m asl (Tenerife), and in Barranco de las Angustias at 400m asl (La Palma)	arid,rocky
Convolvulus lopezsocasii	Svent.	Convolvulus	Convolvulaceae		climber	ESP	600	600	cliffs in the Famara Massif at 600m asl (Lanzarote, Canary Islands)	rocky
Convolvulus scoparius	L.f.	Convolvulus	Convolvulaceae		shrub	ESP	200	500	in arid regions in gravel and on cliffs and stones at 200-500m asl (Canary Islands)	arid,rocky
Crambe feuilleei	A.Santos ex Prina & Mart.-Laborde	Crambe	Brassicaceae	3	shrub	ESP			endemic to El Hierro in Parque Rural de Frontera growing on basaltic walls of fayal-brezal forests and upland scrub vegetation (Canary Islands)	forest,rocky
Crambe gomeraea	Webb ex Christ	Crambe	Brassicaceae	1.5	shrub	ESP	600	1000	laurel forests in eastern la Gomera Island from Barranco de la Villa to Tagamiche and Roque Agando at 600-1000m asl, and in the forest area north-west of San Sebastian de la Gomera (Canary Islands)	forest
Crambe laevigata	DC. ex Christ	Crambe	Brassicaceae	0.5	shrub	ESP			endemic to West Tenerife (Valle de Masca, Canary Islands)
Crambe microcarpa	A.Santos	Crambe	Brassicaceae	1.5	shrub	ESP	300	1600	growing on abrupt rocks between 300-1600m asl on La Palma Island (Canary Islands)	rocky
Crambe pritzelii	Bolle	Crambe	Brassicaceae	1.5	shrub	ESP	400	800	locally frequent in forest areas along the north coast, from Lentiscal to Agaete and Los Tilos de Moya between 400-800m asl (Gran Canaria, Canary Islands)	forest
Crambe santosii	Bramwell ex Prina & Mart.-Laborde	Crambe	Brassicaceae	4	shrub	ESP			in shady and wet places of laurel forest species in Los Tilos, Barlovento and El Paso areas of northeast La Palma Island, in the Vallehermoso area in the north of La Gomera Island, and in Icod region of the north of Tenerife Island (Canary Islands)	forest,mesic
Crambe scaberrima	Webb ex Bramwell	Crambe	Brassicaceae	1	shrub	ESP	0	600	often in mountains of Teno from Buenavista to Masca at 0-600m asl, rare elsewhere on Tenerife (Canary Islands)	arid
Crambe scoparia	Svent.	Crambe	Brassicaceae		shrub	ESP			rock plant endemic to central and west Gran Canaria in San Nicolas Tolentino and Barranco de Tejeda areas (Canary Islands)	rocky
Crambe strigosa	L'Hér.	Crambe	Brassicaceae	2	shrub	ESP	400	1000	common on cliffs and banks in laurel forests and occasionally in the lower zone at 400-1000m asl (Canary Islands Tenerife, La Gomera, and La Palma)	forest,mesic,rocky
Crambe sventenii	B.Pett. ex Bramwell & Sundell	Crambe	Brassicaceae	0.7	shrub	ESP			rock plant in the southern region near Gran Tarajal, mountain cliffs of Montana Vigan and Montana Cardones (Jandina Peninsula, Fuerteventura, Canary Islands)	rocky
Crambe tamadabensis	Prina & MarreroRodr.	Crambe	Brassicaceae		shrub	ESP			endemic to northwest Gran Canaria Island in the Pinus canariensis undergrowth on cliffs and screes of Faneque in Tamadaba and in Euphorbia balsamifera shrubland of Mount Amagro (Canary Islands)	forest,rocky,arid
Crambe wildpretii	Prina & Bramwell	Crambe	Brassicaceae	0.6	shrub	ESP			laurel forests of the north of La Gomera Island (Canary Islands)	forest,mesic
Descurainia artemisioides	Svent.	Descurainia	Brassicaceae	0.8	shrub	ESP			local endemic of the Goyedra Massif of the western side of Gran Canaria, growing in shady ravines and in the shade of northwest facing cliffs (Canary Islands)	rocky
Descurainia bourgaeana	(E.Fourn.) Webb ex O.E.Schulz	Descurainia	Brassicaceae	0.6	shrub	ESP	1800	2300	locally dominant component of the vegetation of the subalpine zone of Tenerife between 1800-2300m asl, occurring on phonolytic rock debris, volcanic sand and scree (Tenerife, Canary Islands)	alpine,rocky,arid
Descurainia gilva	Svent.	Descurainia	Brassicaceae	0.5	shrub	ESP	1600	2000	endemic to the high mountains of the rim of the Caldera de Taburiente in the north-central regions of La Palma, growing in open sunny clearings towards the upper limits of the pine forest zone between 1600-2000m asl (Canary Islands)	forest
Descurainia gonzaleziae	Svent.	Descurainia	Brassicaceae	1.5	shrub	ESP	2000	2000	rare species of the subalpine scrub vegetation of Las Canadas on lava and volcanic debris at about 2000m asl (Tenerife, Canary Islands)	alpine,arid,rocky
Descurainia lemsii	Bramwell	Descurainia	Brassicaceae	0.75	shrub	ESP	1700	2000	endemic to the higher northern slopes of Tenerife at the upper limit of the pine forest zone between 1700-2000m asl (Canary Islands)	forest
Descurainia millefolia	(Jacq.) Webb & Berthel.	Descurainia	Brassicaceae	1	shrub	ESP	50	1200	locally frequent in the lower zone of Tenerife, La Palma and La Gomera Islands between 50-1200m asl on cliffs, rocks, walls etc. (Canary Islands)	arid,rocky
Descurainia preauxiana	(Webb) Webb ex O.E.Schulz	Descurainia	Brassicaceae	0.8	shrub	ESP	400	1800	endemic to Gran Canaria in the interior region on cliffs between 400-1800m asl (Canary Islands)	rocky
Digitalis canariensis	L.	Digitalis	Plantaginaceae	1.5	shrub	ESP			in laurel forests of Tenerife (Canary Islands)	forest,mesic
Digitalis chalcantha	(Svent. & O'Shan.) Albach & al.	Digitalis	Plantaginaceae	1.5	shrub	ESP	600	800	in laurel forests of Gran Canaria between 600-800m asl (Canary Islands)	forest,mesic
Digitalis isabelliana	(Webb & Berthel.) Linding.	Digitalis	Plantaginaceae	1.5	shrub	ESP	800	1000	in pine forest cliffs between 800-1000m asl in Gran Canaria (Canary Islands)	forest
Echium acanthocarpum	Svent.	Echium	Boraginaceae	2	shrub	ESP	800	1000	rare on forest cliffs in the central region of La Gomera at 800-1000m asl (Canary Islands)	forest,rocky
Echium aculeatum	Poir.	Echium	Boraginaceae	1	shrub	ESP	10	1000	on the dry slopes in the xerophytic zones at 10-400m asl on northern slopes and up to 1000m asl in the south of Tenerife, Gomera, Hierro (Canary Islands)	rocky,arid
Echium brevirame	Sprague & Hutch.	Echium	Boraginaceae	0.8	shrub	ESP	0	700	in the xerophytic zone of La Palma between sea level and 700m asl (Canary Islands)	arid
Echium callithyrsum	Webb ex Bolle	Echium	Boraginaceae	1	shrub	ESP	800	1500	mountain cliffs between 800-1500m asl in the central mountains of Gran Canaria (Canary Islands)	rocky,forest
Echium decaisnei	Webb & Berthel.	Echium	Boraginaceae	2	shrub	ESP	100	1000	in the xerophytic and lower montane zones between 100-1000m asl in Gran Canaria, Lanzarote and Fuerteventura (Canary Islands)	arid
Echium gentianoides	Webb ex Coincy	Echium	Boraginaceae	0.7	shrub	ESP	1100	1900	very rare species from the outer northern slopes of the Gran Caldera de Taburiente on forest cliffs between 1100-1900m asl in the cloud zone (Canary Islands)	forest,rocky,mesic
Echium giganteum	L.f.	Echium	Boraginaceae	2.5	shrub	ESP	5	700	on steep shady slopes and in ravines at 5-700m asl in Tenerife-Orotava, northern coast from El-Burgado to Realejos and Los Silos (Tenerife, Canary Islands)	arid
Echium handiense	Svent.	Echium	Boraginaceae	1	shrub	ESP			confined to Pico de la Zarza in the southern Jandia region of Fuerteventura (Canary Islands)
Echium hierrense	Webb ex Bolle	Echium	Boraginaceae	1.5	shrub	ESP	400	800	limited to the western part of El Hierro in the El Golfo region on the steep cliffs between Punta de Salmar and Acantilados de Sabinosa between 400-800m asl (Canary Islands)	rocky
Echium leucophaeum	(Christ) Webb ex Sprague & Hutch.	Echium	Boraginaceae	2	shrub	ESP	300	700	limited to the upper xerophytic zone of the Sierra de Anaga between 300-700m asl (northeastern Tenerife, Canary Islands)	arid,rocky
Echium onosmifolium	Webb & Berthel.	Echium	Boraginaceae	1	shrub	ESP	400	1500	confined to the dry southern slopes of Gran Canaria between 400-1500m asl (Canary Islands)	arid
Echium pininana	Webb & Berthel.	Echium	Boraginaceae	0.75	shrub	ESP	600	1000	at 600-1000m asl in cloud-zone laurel forests on the eastern part of La Palma (Canary Islands)	forest,mesic
Echium simplex	DC.	Echium	Boraginaceae	0.15	shrub	ESP	100	400	limited to the coastal region of northeastern Tenerife between Bajamar and Taganana on basalt cliffs between 100-400m asl (Canary Islands)	arid,rocky
Echium strictum	L.f.	Echium	Boraginaceae	1	shrub	ESP			in mid- to upper xerophytic zone localities and on cliffs in the forest zone (in central and western Canary Islands)	forest,rocky,arid
Echium sventenii	Bramwell	Echium	Boraginaceae	1.3	shrub	ESP			southwestern part of Tenerife from Barranco Seco near Adejo (Canary Islands)	arid
Echium virescens	DC.	Echium	Boraginaceae	2	shrub	ESP	400	1800	fairly common on Tenerife on cliffs and screes in the upper xerophytic zone at 400-800m asl, in the forest 600-1800m asl and the subalpine zones (Canary Islands)	alpine,forest,arid,rocky
Echium webbii	Coincy	Echium	Boraginaceae	1.5	shrub	ESP	500	1800	in the forest zone of La Palma from 500-1800m asl on cliffs in the laurel forests of Los Tilos and the northeast, but more frequently as a pine forest shrub on cliffs and steep slopes (Canary Islands)	forest,mesic,rocky
Echium wildpretii	H.Pearson ex Hook.f.	Echium	Boraginaceae	0.25	shrub	ESP	1800		on screes and pumice slopes in the subalpine vegetation on Tenerife (above 1800m asl) and La Palma (Canary Islands)	alpine,rocky,arid
Erysimum bicolor	(Hornem.) DC.	Erysimum	Brassicaceae	1.2	shrub	CPV,ESP,PRT	1750	1750	crevices of rock faces in ravines, laurisilva and other shady places from sea level up to 1750m asl on the Canary Islands, Selvage Islands, Madeira, Cape Verde Islands	forest,rocky,mesic
Erysimum scoparium	(Brouss. ex Willd.) Wettst.	Erysimum	Brassicaceae	1	shrub	ESP			endemic to Tenerife at flanks of Teide volcano (Canary Islands)	alpine,rocky,arid
Euphorbia canariensis	L.	Euphorbia	Euphorbiaceae		succulent	ESP	0	900	common in the coastal regions of the western Canary Islands and Gran Canaria on dry rocky slopes and screes, lava fields, cliffs etc. up to 900m asl	rocky,arid
Euphorbia handiensis	Burchard	Euphorbia	Euphorbiaceae	0.8	shrub	ESP	0	150	Jandia region between Moro Jable and El Faro de Jandia in the coastal region up to 150m asl in Fuerteventura (Canary Islands)	arid
Euphorbia mellifera	Aiton	Euphorbia	Euphorbiaceae	15	tree	CHN,ESP,PRT			laurel forests in Tenerife, and elsewhere on the island in Cumbres above Taganana, Chinamada, and La Palma (Cumbre Nueva above Las Brenas, Monte de Barlovento, Canary Islands), also in laurel forests of Madeira	forest,mesic
Gesnouinia arborea	(L.f.) Gaudich.	Gesnouinia	Urticaceae		shrub	ESP			in open areas and understories within the laurel forests of Gran Canaria, Tenerife, La Gomera, La Palma and El Hierro (Canary Islands)	forest,mesic
Gonospermum canariense	(DC.) Less.	Gonospermum	Asteraceae	2.5	shrub	ESP	50	700	on cliffs and rocks in the lower zone and forest regions between 50-700m asl in Herro, and in the lower and forest zones at 200-1000m asl of the northern part of La Palma (Canary Islands)	forest,rocky,arid
Gonospermum ferulaceum	(Webb & Berthel.) Febles	Gonospermum	Asteraceae		shrub	ESP			endemic of Gran Canaria (Canary Islands)
Gonospermum fruticosum	(Buch) Less.	Gonospermum	Asteraceae	1.5	shrub	ESP	100	700	frequent in the lower and laurel forest zones especially in cliffs between 100-700m asl in Tenerife (Canary Islands)	forest,mesic
Gonospermum gomerae	Bolle	Gonospermum	Asteraceae	1.5	shrub	ESP	300	500	on cliffs along the northern coast between 300-500m asl in Gomera (Canary Islands)	rocky
Gonospermum oshanahanii	(MarreroRodr. & al.) Febles	Gonospermum	Asteraceae		shrub	ESP			endemic to Gran Canaria (Canary Islands)
Ixanthus viscosus	(Aiton) Griseb.	Ixanthus	Gentianaceae	1.5	shrub	ESP			typically in laurel forests of Tenerife, Gran Canaria, La Palma, La Gomera and El Hierro (Canary Islands)	forest,mesic
Lavandula bramwellii	Upson & S.Andrews	Lavandula	Lamiaceae	0.5	shrub	ESP			in the xerophytic zone in open rocky habitats on south facing slopes, near Marizo de Guigui in the south west of Gran Canaria (Canary Islands)	arid,rocky
Lavandula buchii	Webb & Berthel.	Lavandula	Lamiaceae	1	shrub	ESP			endemic to Tenerife in arid lowlands (Canary Islands)	arid
Lavandula canariensis	Mill.	Lavandula	Lamiaceae	1.5	shrub	ESP	0	600	common in dry vegetation up to 600m asl in Tenerife, Gomera, Hierro, La Palma and Gran Canaria (Canary Islands)	arid
Lavandula minutolii	Bolle	Lavandula	Lamiaceae	1.2	shrub	ESP	900	1600	central and south region of Gran Canaria between 900-1600m asl and very local in Tenerife (Canary Islands)
Lavandula pinnata	Lundmark	Lavandula	Lamiaceae	1.2	shrub	ESP,PRT	0	600	north part of Tenerife from Anaga to Teno near sea level to about 600m asl, Famara cliffs and Haria in Lanzarote, and Gomera (Canary Islands), rarely on cliffs and rocky places in the Funchal region (Madeira)	arid,rocky
Lobularia canariensis	(DC.) L.Borgen	Lobularia	Brassicaceae	0.7	shrub	CPV,ESP	600	1500	L. canariensis subsp. palmensis occurs in the Canary Island laurel forest zone at 600-1500m asl, subsp fruticosa occurs at higher altitudes in (sub)humid zones of many island of the Cape Verde archipelago, subsp spathulatha occurs (sub)humid zones on Sao Vicente and Sao Nicolau (Cape Verde Islands, Macaronesia)	forest,mesic
Lotus broussonetii	Ser.	Lotus	Fabaceae	1.5	shrub	ESP	200	400	northern coasts of Tenerife in Anaga region at 200-400m asl (Canary Islands)	arid
Lotus campylocladus	Webb & Berthel.	Lotus	Fabaceae		shrub	ESP			Canary Islands (Tenerife, La Palma) in pine forests of the montane regions	forest
Lotus dumetorum	R.P.Murray	Lotus	Fabaceae		shrub	ESP			Canary Islands (mid elevation zones of Tenerife)	forest
Lotus eriophthalmus	Webb & Berthel.	Lotus	Fabaceae	1.5	shrub	ESP	400	800	northeastern La Palma in shady cliffs in the Puntallana region and in the western coast in Barranco de Las Angustias at 400-800m asl (Canary Islands)	rocky
Lotus holosericus	Webb & Berthel.	Lotus	Fabaceae		shrub	ESP	600	800	Caldera de Tirajana at 600-800m asl (Gran Canaria, Canary Islands)	forest
Lotus mascaensis	Burchard	Lotus	Fabaceae		shrub	ESP	400	600	endemic to Valle de Masca on the western side of Tenerife at 400-600m asl (Canary Islands)
Lotus spartioides	Webb & Berthel.	Lotus	Fabaceae		shrub	ESP	1000		pine forests and montane scrub in the mountain zone above 1000m asl in Gran Canaria (Canary Islands)	forest
Lotus spectabilis	Choisy ex Ser.	Lotus	Fabaceae	1.5	shrub	ESP			south coasts of Tenerife from Guimar to Masca and in northwestern part of the mountains above Los Silos (Canary Islands)	arid
Malva phoenicea	(Vent.) Alef.	Malva	Malvaceae		shrub	ESP	250	250	Cuevas Negras de los Silos at 250m asl, and northern coast of Anaga region in Tenerife (Canary Islands)	arid
Micromeria benthamii	Webb & Berthel.	Micromeria	Lamiaceae	0.45	shrub	ESP	500	1900	widespread in Gran Canaria between 500-1900m asl in open rocky places (Canary Islands)	rocky
Micromeria canariensis	(P.Pérez) Puppo	Micromeria	Lamiaceae	0.8	shrub	ESP	400	1000	growing in several localities in the NE side of Gran Canaria between 400-1000m asl, especially abundant in rocky, humid areas, in the border of the Laurisilva forest and humid gorges, and on the southern side of Gran Canaria from 100 m asl up to the highest areas in the island growing in dry areas and is especially common colonizing abandoned fields (Canary Islands)	forest,mesic
Micromeria densiflora	Benth.	Micromeria	Lamiaceae	0.3	shrub	ESP			Teno massif (Tenerife, Canary Islands)
Micromeria glomerata	P.Pérez	Micromeria	Lamiaceae	0.4	shrub	ESP	300	400	north Anaga between 300-400 asl (Tenerife, Canary Islands)	arid
Micromeria gomerensis	(P.Pérez) Puppo	Micromeria	Lamiaceae	0.4	shrub	ESP	200	800	restricted to the island of La Gomera where it grows abundantly throughout the island, especially frequent between 200-800m asl (Canary Islands)	forest,arid
Micromeria helianthemifolia	Webb & Berthel.	Micromeria	Lamiaceae	0.35	shrub	ESP			south part of Gran Canaria, rather rare on cliffs in the lower zone (Canary Islands)	arid,rocky
Micromeria herpyllomorpha	Webb & Berthel.	Micromeria	Lamiaceae	0.7	shrub	ESP	400	1500	in pine or laurel forests in Tenerife between 400-1500m asl and in La Palma between 50-2400m asl, and in pine forests in central Hierro (Canary Islands)	forest,mesic
Micromeria hierrensis	(P.Pérez) Puppo	Micromeria	Lamiaceae	0.6	shrub	ESP			western and eastern extremes of El Hierro, in the surroundings of Sabinosa and Mirador de la Peña, throughout El Hierro, from sea-level up to the highest points (large populations are found in some zones where the individuals cover vast areas forming “tomillares”, patches of thymes) (Canary Islands)
Micromeria hyssopifolia	Webb & Berthel.	Micromeria	Lamiaceae	0.8	shrub	ESP	300	2000	from dry lower zones to pine forests of Tenerife between 300-2000m asl (Canary Islands)	forest,arid
Micromeria lachnophylla	Webb & Berthel.	Micromeria	Lamiaceae	0.4	shrub	ESP			endemic to flanks of Teide (Tenerife, Canary Islands)	rocky,alpine
Micromeria lanata	(C.Sm. ex Link) Benth.	Micromeria	Lamiaceae	0.35	shrub	ESP	700	1900	pine forest floor in Pinar de Tamadaba, Juncalillo, Pozo de las Nieves at 700-1900m asl (Gran Canaria, Canary Islands)	forest
Micromeria lasiophylla	Webb & Berthel.	Micromeria	Lamiaceae	0.25	shrub	ESP	2000	2000	south eastern slopes of El Teide at around 2000m asl (Tenerife) (Canary Islands)	alpine,rocky,arid
Micromeria lepida	Webb & Berthel.	Micromeria	Lamiaceae	0.25	shrub	ESP	400	1000	south and west part of Gomera in xeric regions at 400-1000m asl (Canary Islands)	arid
Micromeria leucantha	Svent. ex P.Pérez	Micromeria	Lamiaceae	0.2	shrub	ESP			southwestern and western part of Gran Canaria (Canary Islands)	arid
Micromeria pedro-luisii	Puppo	Micromeria	Lamiaceae	0.5	shrub	ESP			grows throughout La Gomera island being especially frequent in the northern part where it grows from the sea level up to the higher parts of the Garajonay National Park (Canary Islands)	forest,arid
Micromeria pineolens	Svent.	Micromeria	Lamiaceae	0.75	shrub	ESP	1000	1400	northwestern region of Gran Canaria in pine forests of Tamadaba between 1000-1400m asl (Canary Islands)	forest
Micromeria rivas-martinezii	Wildpret	Micromeria	Lamiaceae	0.5	shrub	ESP			rare endemic in Anaga (Tenerife, Canary Islands)
Micromeria teneriffae	(Poir.) Benth. ex G.Don	Micromeria	Lamiaceae		shrub	ESP	300	400	southeast region of Tenerife on cliffs up to about 300-400m asl (Canary Islands)	arid,rocky
Micromeria tenuis	(Link) Webb & Berthel.	Micromeria	Lamiaceae	0.6	shrub	ESP	0	900	xerophytic zone between sea level and 900m asl in Gran Canaria (Canary Islands)	arid
Micromeria varia	Benth.	Micromeria	Lamiaceae	0.6	shrub	ESP	0	1500	abundant on the island of Tenerife (Canary Islands) below 1500m asl	arid
Ononis christii	Bolle	Ononis	Fabaceae	0.9	shrub	ESP			Jandia region in xerophytic scrub, Pico de Zarza at 600m asl (Fuerteventura, Canary Islands)	arid
Pericallis appendiculata	(L.f.) B.Nord.	Pericallis	Asteraceae	1	shrub	ESP	600	1000	locally abundant in laurel forest zones between 600-1000m asl in Tenerife, Gomera Hierro and La Palma (Canary Islands)	forest,mesic
Plantago arborescens	Poir.	Plantago	Plantaginaceae	0.6	shrub	ESP,PRT			rocky zone from the lower zones to the mountains in various Canary Islands, common on rocks, on banks, roadsides, and in open areas, particularly in coastal regions of Madeira but reaching 1100m asl in inland parts, common throughout Porto Santo, also present on Deserta Grande	rocky,arid,forest
Plantago famarae	Svent.	Plantago	Plantaginaceae		shrub	ESP	300	500	in Famara region, coastal cliffs between 300-500m asl (Lanzarote, Canary Islands)	rocky,salty
Plantago webbii	Barnéoud	Plantago	Plantaginaceae	0.6	shrub	CAN,ESP	1800	1800	common in the subalpine zone of Las Canadas amongst rocks and boulders in Tenerife, and in the high mountains of La Palma at around 1800m asl (Canary Islands)	alpine,rocky
Rumex lunaria	L.	Rumex	Polygonaceae		shrub	ESP			common shrub in the dry lower zone of Gran Canaria and Tenerife (Canary Islands)	arid,rocky
Salvia broussonetii	Benth.	Salvia	Lamiaceae	0.75	shrub	ESP			confined to cliffs at either end of Tenerife below 400m asl (Canary Islands)	rocky,arid
Salvia canariensis	L.	Salvia	Lamiaceae	2	shrub	ESP			common in xerophytic zone in Tenerife, Gran Canaria, La Palma, Gomera and Hierro (Canary Islands)	arid
Salvia herbanica	Santos & Fernández	Salvia	Lamiaceae	0.5	shrub	ESP	250	450	endemic to the mountains of southern-central Fuerteventura, where it grows between 250 and 450 m asl., distributed into ten known locations
Scrophularia glabrata	Aiton	Scrophularia	Scrophulariaceae	1.5	shrub	CAN,ESP	1600	2400	Las Canadas del Teide in subalpine vegetation of Tenerife between 1600-2400m asl (Tenerife) and sporadic in pine forests of La Palma (Canary Islands)	alpine,forest,arid
Sideritis amagroi	MarreroRodr. & B.Navarro	Sideritis	Lamiaceae	0.6	shrub	ESP			Canary Islands (northern coast of Gran Canaria) in isolated places	arid
Sideritis barbellata	Mend.-Heuer	Sideritis	Lamiaceae		shrub	ESP	200	1000	distributed throughout La Palma from 200-1000m asl (Canary Islands)	arid,forest
Sideritis brevicaulis	Mend.-Heuer	Sideritis	Lamiaceae	0.8	shrub	ESP	250	1250	northeastern region of Tenerife from 250-1250m asl (Canary Islands)	arid,forest
Sideritis canariensis	L.	Sideritis	Lamiaceae		shrub	ESP	500	1200	in laurel forests of the Anaga region in Tenerife between 500-1200m asl, on forest cliffs at 600m asl in Hierro, and in forests in the northeastern region of La Palma between 650-1000m asl (Canary Islands)	forest,mesic
Sideritis candicans	Aiton	Sideritis	Lamiaceae	1	shrub	ESP,PRT	1300	2100	montane and pine forest zones between 1300-2100m asl in Tenerife (Canary Islands), on dry or exposed places on cliffs in Madeira and Desertas and on the peaks of Porto Santo, also in clearings and open sunny places in Madeira (Macaronesia)	forest,arid,rocky
Sideritis cretica	L.	Sideritis	Lamiaceae	0.7	shrub	ESP	50	800	northern part of Tenerife from 50-800m asl, and in northern part of La Gomera (Canary Islands)	arid,forest
Sideritis cystosiphon	Svent.	Sideritis	Lamiaceae		shrub	ESP	450	450	southwestern region on dry rocks south of Santiago del Teide at 450m asl (Canary Islands)	rocky,arid
Sideritis dasygnaphala	(Webb & Berthel.) Clos	Sideritis	Lamiaceae		shrub	ESP	1500	1900	central montane region between 1500-1900m asl in Gran Canaria (Canary Islands)	forest
Sideritis dendrochahorra	Bolle	Sideritis	Lamiaceae		shrub	ESP	350	800	abundant in the higher region of the coastal zone between 350-800m asl in Tenerife, in northeastern region of La Palma in pine forests, in southern part of the Agando region in Gomera, and in the central region of Hierro (Canary Islands)	forest
Sideritis discolor	Willd. ex Bolle	Sideritis	Lamiaceae		shrub	ESP			laurel forests of the northern coast of Gran Canaria (Canary Islands)	forest,mesic
Sideritis eriocephala	MarreroRodr. ex Negrín & P.Pérez	Sideritis	Lamiaceae		shrub	ESP	2000	2500	region of Las Canadas between 2000-2500m asl (Tenerife, Canary Islands)	alpine,arid
Sideritis ferrensis	P.Pérez & Negrín	Sideritis	Lamiaceae	0.6	shrub	ESP	200	800	central and eastern part of El Hierro between 200-800m asl (Canary Islands)
Sideritis gomerae	Bolle	Sideritis	Lamiaceae		shrub	ESP	200	900	eastern part of Gomera on cliffs in the lower and forest zones between 200-900m asl (Canary Islands)	forest,rocky
Sideritis guayedrae	MarreroRodr.	Sideritis	Lamiaceae	1.5	shrub	ESP	600	900	Canary Islands (northwestern Gran Canaria, from Agaete and Guayedra till Orovales and Sanso (Tamadaba) till Mount Faneque from 600-900m asl, near the coast on cliffs and in mountains	rocky
Sideritis infernalis	Bolle	Sideritis	Lamiaceae		shrub	ESP			southwestern regions in the mountains of Adeja on wet cliffs (Tenerife, Canary Islands)	rocky,mesic
Sideritis kuegleriana	Bornm.	Sideritis	Lamiaceae	0.5	shrub	ESP	250	500	northern coast on basalt rocks in the forest zone between Icod de los Vinos and Los Silos between 250-500m asl (Tenerife, Canary Islands)	forest
Sideritis lotsyi	(Pit.) Ceballos & Ortuño	Sideritis	Lamiaceae	0.8	shrub	ESP	600	1000	usually on cliffs at 600-1000m asl in Gomera, occasionally in Tenerife (Masca, Canary Islands)	rocky
Sideritis macrostachys	Poir.	Sideritis	Lamiaceae	1	shrub	ESP	200	700	laurel forest cliffs and humid rocky areas in the lower zone of the north coast of Tenerife between 200-700m asl (Canary Islands)	forest,mesic
Sideritis marmorea	Bolle	Sideritis	Lamiaceae	0.6	shrub	ESP	400	450	only known from eastern part of La Gomera near Roce Aluce at 400-450m asl (Canary Islands)
Sideritis nervosa	(Christ) Linding.	Sideritis	Lamiaceae	0.5	shrub	ESP	100	100	Punta de Teno in Euphorbia scrub vegetation at 100m (Tenerife, Canary Islands)	arid
Sideritis nutans	Svent.	Sideritis	Lamiaceae		shrub	ESP	200	700	western part of Gomera on dry basalt cliffs in the lower zone at 200-700m asl (Canary Islands)	rocky,arid
Sideritis oroteneriffae	Negrín & P.Pérez	Sideritis	Lamiaceae	1	shrub	ESP	400	1500	dorsal flank of the Cordillera mainly in pine forests between 400-1500m asl in Tenerife (Canary Islands)	forest
Sideritis pumila	(Christ) Mend.-Heuer	Sideritis	Lamiaceae	0.5	shrub	ESP			southern tip of Fuerteventura and northern and southern part of Lanzarote (Canary Islands)	arid
Sideritis soluta	Clos	Sideritis	Lamiaceae	1.5	shrub	ESP	450	2500	south and southeastern flanks of the central cordillera between 450-2500m asl (Canary Islands)	arid
Sideritis sventenii	(G.Kunkel) Mend.-Heuer	Sideritis	Lamiaceae	0.7	shrub	ESP	400	500	south of Gran Canaria near Ayagaures at 400-500m asl (Canary Islands)	arid
Silene berthelotiana	Webb ex Christ	Silene	Caryophyllaceae		shrub	ESP	500	1000	in cliffs of the deep barrancos of the southern part of Tenerife between Guia de Isora and Guimar, Baranco de Anavigo, Barranco del Fraile at 500-1000m asl (Canary Islands)	rocky,arid
Sonchus arboreus	DC.	Sonchus	Asteraceae	2.5	shrub	ESP			northwestern region of Tenerife and northwestern La Palma (Canary Islands)
Sonchus brachylobus	Sch.Bip.	Sonchus	Asteraceae		shrub	ESP			along the north and west coast on cliffs in Gran Canaria (Canary Islands)	rocky
Sonchus canariensis	(Sch.Bip.) Boulos	Sonchus	Asteraceae	3	shrub	ESP	600	800	southern region of Tenerife up to 600m asl, and locally in Gran Canaria between 200-800m asl (Canary Islands)	arid
Sonchus capillaris	Svent.	Sonchus	Asteraceae	2	shrub	ESP	200	700	south and southwestern part of Tenerife between 200-700m asl, and in southern region of Gran Canaria (Canary Islands)	arid
Sonchus congestus	Willd.	Sonchus	Asteraceae	1.5	shrub	ESP	150	800	widespread in the forest zones of Sierra Anaga and the north coast between 150-800m asl in Tenerife, and in the central and northern regions of Gran Canaria (Canary Islands)	forest
Sonchus fauces-orci	Knoche	Sonchus	Asteraceae		shrub	ESP	300	600	southwestern region of Tenerife between 300-600m asl (Canary Islands)	arid
Sonchus gandogeri	Pit.	Sonchus	Asteraceae	1.5	shrub	ESP			El Golfo region on cliffs in Gomera (Canary Islands)	rocky
Sonchus gomerensis	Boulos	Sonchus	Asteraceae	0.8	shrub	ESP	300	800	in humid places, on the borders of cultivated fields, in the forests of Erica arborea, Juniperus cedrus and Laurus canariensis of central La Gomera Island, on dry rocky slopes of the northeast part of the island, between 300-800m aslLa Gomera (Canary Islands)	forest,mesic,rocky,arid
Sonchus hierrensis	(Pit.) Boulos	Sonchus	Asteraceae	1.5	shrub	ESP	0	1000	widespread throughout the island of El Hierro up to 1000m asl, in northeastern and southern region of La Gomera between 300-800m asl, and in southern region of La Palma (Canary Islands)	forest,arid
Sonchus lidii	Boulos	Sonchus	Asteraceae	1.4	shrub	ESP			endemic in the El Golfo region of Hierro Island (Canary Islands)
Sonchus microcarpus	(Boulos) U.Reifenb. & A.Reifenb.	Sonchus	Asteraceae	2	shrub	ESP	400	500	Ladera de Guimar at 400-500m asl in Tenerife (Canary Islands)	arid
Sonchus ortunoi	Svent.	Sonchus	Asteraceae	1	shrub	ESP	200	1000	in central and southwestern regions of La Gomera, and on the north coast, between 200-1000m asl (Canary Islands)	arid,forest
Sonchus palmensis	(Sch.Bip.) Boulos	Sonchus	Asteraceae	2	shrub	ESP	0	1000	widespread along the east coast up to 1000m in the lower and forest zones of La Palma (Canary Islands)	forest
Sonchus pinnatifidus	Cav.	Sonchus	Asteraceae	2	shrub	MAR,ESP	500	700	northern region of Lanzarote between 500-700m asl, in montana de Cardones in Fuerteventura (Canary Islands), and in southwestern Morocco	arid
Sonchus pinnatus	Aiton	Sonchus	Asteraceae	2	shrub	ESP,PRT	1000	1400	Canary Islands, frequent on cliffs and steep rocks in ravines from 1000-1400m asl in Madeira	rocky
Sonchus pitardii	Boulos	Sonchus	Asteraceae	2	shrub	ESP			endemic in the El Golfo region of Hierro Island (Canary Islands)
Sonchus regis-jubae	Pit.	Sonchus	Asteraceae	1	shrub	ESP	200	600	roadsides and cliffs between 200-600m asl in Gomera (Canary Islands)	rocky
Sonchus wildpretii	U.Reifenb. & A.Reifenb.	Sonchus	Asteraceae	1.5	treelet	ESP			in semihumid regions that are difficult to access on La Gomera (Canary Islands)	forest,mesic
Rubia agostinhoi	Dans. & P.Silva	Rubia	Rubiaceae	3	creeper_scrambler	ESP,PRT	350	1800	climbing through shrubs and trees in laurel forests and Erica woodland, also on cliffs. Widespread on Madeira, especially in the ravines of the interior and north of the island, from 350-1800m asl; also occurring in the Azores, Canaries and southern Spain	forest,mesic,rocky
Rubia fruticosa	Aiton	Rubia	Rubiaceae	0.5	shrub	ESP			on most Canary Islands, locally common in dry lowland Euphorbia communities or at higher elevations on rocky outcrops of pine forests	forest,arid,rocky
Tanacetum ptarmiciflorum	Sch.Bip.	Tanacetum	Asteraceae		shrub	ESP	1350	1900	in pine forests and on cliffs and in rock faces, endemic to Gran Canaria (Canary Islands) at 1350-1900m asl, known from five locations in the centre of the island (Gáldar, Tejeda, San Bartolomé de Tirajana and Los Lajiales)	forest,rocky
Urtica morifolia	Poir.	Urtica	Urticaceae		climber	ESP			Canary Islands (Tenerife, La Palma, Gran Canaria), naturalized on the Azores (Macaronesia)

## Sheet: Table_S2
Supplementary material Table S2. Database of Canary Island genera where one or more insular woody shifts have been identified. Uncertainty in reported minimum number of IW transitions (trt_minshift_nr) is due to uncertainty with respect to uncertainties about phylogenetic resolution or geographical distrubition (IW transition on Canary Islands or other Macaronesian islands).
tax_genus	tax_family	tax_order	tax_apgIV	trt_totalspecies_nr	trt_iwspecies_nr	trt_minshift_nr	geo_distribution	remarks	ref_id_free
Aeonium	Crassulaceae	Saxifragales	Superrosids	36	22	1	Canary Islands	woodiness originated on Canary Islands; also derived woodiness on African continent	Bramwell and Bramwell 1974, Mes and 't Hart 1996, Nyffeler 2003, Thiede and Eggli 2007, Kim et al 2008, Mort et al 2010, this study
Argyranthemum	Asteraceae	Asterales	Campanulids	23	19	1	Canary Islands	the two Madeiran species and the one native to Selvages are nested in Canary Island clade	Bramwell and Bramwell 1974, Humphries 1976, Borgen 1980, Press and Short 1994, Francisco-Ortega et al 1995, 1997, Anderberg et al 2007, Oberprieler et al 2009, this study
Atractylis	Asteraceae	Asterales	Campanulids	30	2	1	Canary Islands	two woody Canary Island species are insular woody, detailed genus phylogeny is not available to assess number of insular woodiness shifts	Bramwell and Bramwell 1974, Anderberg et al 2007, Caujape-Castells et al 2008ab, Susanna and Garcia-Jacas 2009
Bassia	Amaranthaceae	Caryophyllales	Superasterids	20	1	0-1	Canary Islands, Madeira	the single woody island endemic is native to the dry beach vegetation of Canary Islands, Madeira, Porto Santo, Desertas, and Salvages islands (Macaronesia); not clear whether woodiness developed on the Canary Islands or Madeira	Scott 1978, Akhani et al 2007, Kadereit and Freitag 2011
Bethencourtia	Asteraceae	Asterales	Campanulids	3	3	1	Canary Islands	all three woody species are endemics to Canaries	Bramwell and Bramwell 1974, Nordenstam 2006, Nordenstam et al 2009, Pelser et al 2010
Bosea	Amaranthaceae	Caryophyllales	Superasterids	3	1	0-1	Canary Islands, Cyprus	Bosea has three species, including two woody island endemics on Canaries (B. yervamora) and Cyprus (B. cypria); Bosea and insular woody Charpentiera (Hawaii, Pacific) could form one lineage; not clear where woodiness has originated	Townsend 1993, Müller and Borsch 2005, Ogundipe and Chase 2009
Brassica	Brassicaceae	Brassicales	Malvids	38	2	2	Canary Islands	most likely two insular woody shift on Canaries (walking stick accessions of B. oleracea, also on Jersey Islands and northern coasts of Spain, and B. bourgeaui); also insular woody shifts on Crete and Sicily and derived woody species in North Africa; Brassica phylogeny is species poor and shows genus is not monophyletic	Hedge and Miller 1977, Snogerup et al 1990, Heywood and Akeroyd 1993, Appel and Al-Shehbaz 2003, Warwick and Sauder 2005, Franzke et al 2009, Warwick et al 2010, Arias and Pires 2012
Carlina	Asteraceae	Asterales	Campanulids	28	3	1	Canary Islands	the Canary Island C. falcata also occurs in Madeira, also in Porto Santo and on the Desertas; the two species endemic to the South East Aegean Islands and Crete form a separate shift	Meusel and Kästner 1975, Anderberg et al 2007, Susanna and Garcia-Jacas 2009, Wahrmund et al 2010
Convolvulus	Convolvulaceae	Solanales	Lamiids	200	6	2	Canary Islands	two independent transitions towards insular woodiness in Canary Islands, also one additional shift towards derived woodiness on continent	Sa'ad 1967, Bramwell and Bramwell 1974, Press and Short 1994, Stefanović et al 2002, Carine et al 2004, this study
Crambe	Brassicaceae	Brassicales	Malvids	35	12	1	Canary Islands	Madeiran species are nested in Canary Island clade	Bramwell and Bramwell 1974, Francisco et al 1999, 2002, Prina and Martinez-Laborde 2008, Kim et al 2008, Arias and Pires 2012, this study
Descurainia	Brassicaceae	Brassicales	Malvids	35	7	1	Canary Islands	all woody species are endemic to Canaries	Bramwell 1977, Goodson et al 2006, Franzke et al 2009
Digitalis	Plantaginaceae	Lamiales	Lamiids	23	3	0-1	Canary Islands, Madeira	the only Madeiran species is sister to the Canary Island clade consisting of three species, not sure whether insular woodiness developed on the Canaries	Bräuchler et al 2004, Albach et al 2005, this study
Echium	Boraginaceae	Boraginales	Lamiids	60	18	1	Canary Islands	insular woodiness on Canaries (Madeiran and Cape Verde species are nested in Canary clade); also secondary herbaceousness	Böhle et al 1996, García-Maroto et al 2009, Kim et al 2008, Carvalho et al 2010, Nürk et al 2019, this study
Erysimum	Brassicaceae	Brassicales	Malvids	200	2	0-1	Canary Islands, Madeira, Cape Verde Islands	E. arbuscula (Madeira), E. bicolor (Canaries, Madeira, Cape Verde Islands), E. caboverdeanum (Cape Verde Islands) and E. scoparium (Canaries) for one insular woody lineage with no resolution amongst species; not sure whether insular woodiness developed on the Canary Islands	Munz 1959, Snogerup 1967, Rollins 1970, Polatschek 1976, Press and Short 1994, Moran 1996, Warwick et al 2010, Moazzeni et al 2014, Adamo 2017
Euphorbia	Euphorbiaceae	Malpighiales	Fabids	2000	3	2-3	Canary Islands, Madeira, Azores	E. handiensis and E. canariensis probably form two independent shifts towards insular woodiness on the Canaries; an additional insular woody shift is formed by E. mellifera (Canaries, Madeira) and E. stygiana (Azores) form one insular woody shift	Wiggins and Porter 1971, Bramwell and Bramwell 1974, Wagner et al 1990, Brochmann et al 1997, Yang and Berry 2011, Schaefer 2002, Horn et al 2012, Sun et al 2016, Yang et al 2018, Villaverde et al 2018, this study
Gesnouinia	Urticaceae	Rosales	Fabids	2	1	1	Canary Islands	the only woody species on the Canaries is insular woody	Schüßler et al 2019
Gonospermum	Asteraceae	Asterales	Campanulids	7	5	1	Canary Islands	insular woodiness clade with secondarily herbaceous species	Bramwell and Bramwell 1974, Francisco-Ortega et al 2001, Anderberg et al 2007, Febles 2008, Oberprieler et al 2009
Ixanthus	Gentianaceae	Gentianales	Lamiids	1	1	1	Canary Islands	monotypic genus endemic to the Canary Islands	Thiv et al 1999, Struwe et al 2002, Thiv and Kadereit 2002, Mansion and Struwe 2004, Kondraskov et al 2015, this study
Lavandula	Lamiaceae	Lamiales	Lamiids	39	5	1	Canary Islands, Cape Verde Islands, Madeira	L. rotundifolia (Cape Verde Islands) is sister to Canary Island clade (subgenus Fabricia); ancestrally woody species in subgenus Subaudia	Upson and Andrews 2004
Lobularia	Brassicaceae	Brassicales	Malvids	4	1	0-1	Canary Islands, Cape Verde Islands	woodiest taxa are L. canariensis ssp. fruticosa (Cape Verde Islands) and L. canariensis subsp. palmensis (Canary Islands); woodiness could have originated independently	Borgen 1987, Appel and Al-Shehbaz 2003, Warwick et al 2008, Beilstein et al 2008
Lotus	Fabaceae	Fabales	Fabids	150	8	2	Canary Islands	two independent transitions towards insular woodiness on Canary Islands, also one additional shift towards insular woodiness on Cape Verde Islands	Brochmann et al 1997, Allan and Porter 2000, Allan et al 2004, Sandral et al 2006, Ojeda et al 2012, Kramina et al 2016, this study
Malva	Malvaceae	Malvales	Malvids	40	1	1	Canary Islands	Malva phoenicea represents the only shift towards woodiness on the Canaries, the other Canary species (M. acerifolia) developed woodiness on the continent; additional insular woodiness shift on the Californian offshore islands	Fernandez 1968, Bramwell and Bramwell 1974, Wheeler 1987, Fryxell 1988, Fuertes Aguilar et al 2002, Bayer and Kubitzki 2003, Escobar García et al 2008, Davis 2010, Villa et al 2018
Micromeria	Lamiaceae	Lamiales	Lamiids	61	20	1	Canary Islands	species of Madeira is nested in Canary Island clade	Perez de Paz 1978, Meimberg et al 2006, Brauchler et al 2010, Puppo and Meimberg 2015
Ononis	Fabaceae	Fabales	Fabids	86	1	1	Canary Islands	only one species is insular woody (O. christii); more woody species on Canary Islands (O. natrix, O. hesperia) have deveopled their woodiness in the Mediterranean	Zohary 1972, Bramwell and Bramwell 1974, Devesa 2000, Turini et al 2010
Pericallis	Asteraceae	Asterales	Campanulids	15	1	1	Canary Islands	insular woodiness evolved independently on Canaries and Madeira	Bramwell and Bramwell 1974, Panero et al 1999, Anderberg et al 2007, Pelser et al 2007, 2010, Nordenstam et al 2009, Jones et al 2014
Plantago	Plantaginaceae	Lamiales	Lamiids	270	3	1	Canary Islands	insular woodiness occurred independently on Canary Islands, Trinidade Island, Hawaii, Juan Fernandez Islands and St Helena	Skottsberg 1921, Cronk 2000, Rønsted et al 2002, Albach et al 2005, Dunbar-Co et al 2008
Rumex	Polygonaceae	Caryophyllales	Superasterids	200	1	1	Canary Islands	one insular woody shift on the Canararies and probably also one on Hawaii (only one out of three species sequenced)	Rechinger and Schiman-Czeika 1968, Brandbyge 1993, Anjen et al 2003, Navajas-Perez et al 2005, Sanchez and Kron 2008, Sanchez et al 2009, Anjen et al 2003, Burke et al 2010, Schuster et al 2015
Salvia	Lamiaceae	Lamiales	Lamiids	1000	3	3	Canary Islands	insular woodiness occurred three times on the Canaries, many shifts towards derived woodiness on the Andes and the equatorial highlands of Africa and Madagascar	Epling 1938, Hedge 1974, 1982ab, Ahlenslager 1984, Brako and Zarucchi 1993, Walker et al 2004, Zuloaga et al 2008, Jorgesen et al 1999, 2014
Scrophularia	Scrophulariaceae	Lamiales	Lamiids	250	1	1	Canary Islands	the only woody Canary Island species represents an insular woody shift; more shifts towards derived woodiness in Mediterranean and mountains of southwestern and central Asia	Stiefelhagen 1910, Richardson 1972, Bramwell and Bramwell 1974, Dalgaard 1979, Grau 1981, Oxelman et al 2005, Scheunert and Heubl 2014, Navarro-Perez et al 2015
Sideritis	Lamiaceae	Lamiales	Lamiids	140	25	1	Canary Islands	the only species of Madeira also occurs in Canaries and is nested in Canary Island clade	Perez de Paz and Negrin Sosa 1992, Barber et al 2002, Kim et al 2008, Bendiskby et al 2011, this study
Silene	Caryophyllaceae	Caryophyllales	Superasterids	650	1	1	Canary Islands	three independent shifts towards insular woodiness on Hawaiian Islands, Malta and Canary Islands	Bramwell and Bramwell 1974, Wagner et al 1990, Bittrich 1993, Eggens et al 2007, Sloan et al 2009, Harbough et al 2010, Greenberg and Donoghue 2011
Sonchus	Asteraceae	Asterales	Campanulids	82	18	1	Canary Islands	insular woodiness evolved independently on Canaries (Cape Verde Island and Madeira species are derived in Canary clade) and Juan Fernandez Islands; primary as well as secondary herbaceousness present	Skottsberg 1921, Boulos 1967, Bramwell and Bramwell 1974, Reifenberger and Reifenberger 1992, Kim et al 2007, Mejias and Kim 2012, this study
Rubia	Rubiaceae	Gentianales	Lamiids	77	2	0-2	Canary Islands, Madeira, Azores	it is not clear whether the two Macaronesian species (Rubia fruticosa native to Canaries; R. agostinhoi native to Canaries, Madeira and Azores) represent one or two insular woody shifts	Ehrendorfer and Schönbeck-Temesy 2005, Bremer and Eriksson 2009, Soza and Olmstead 2010, Tao and Ehrendorfer 2011
Tanacetum	Asteraceae	Asterales	Campanulids	160	1	1	Canary Islands	the only woody species on the Canaries (T. ptarmiciflorum) is insular woody	Bramwell and Bramwell 1974, Francisco-Ortega et al 2001, Anderberg et al 2007, Febles 2008, Oberprieler et al 2009
Urtica	Urticaceae	Rosales	Fabids	70	1	1	Canary Islands	additional transitions towards insular woodiness on Juan Fernandez Islands, Caribbean, New Zealand, Papua New Guinea, and a shift in the Andes	Skottsberg 1921, Cheeseman 1925, Bramwell and Bramwell 1974, Weigend et al. 2005, Grosse-Veldmann et al 2016, Wang et al 2018, Huang et al 2019
					204 IW species of which 196 developed woodiness on the Canaries
						at least 35 shifts (up to 43)

## Sheet: Table_S3
Supplementary material Table S3. Literature overview of palaeoclimatic events for the Canary Islands, northern Africa and the Mediterranean, and some global events during the archipelago formation.
	Canaries				Mediterranean and Northern Africa				Global
Age	Event	Further comments	References	Type of evidence	Event	Further comments	References	Type of evidence	Event	Further comments	References	Type of evidence
20 Mya	Emergence of Fuerteventura		Coello et al. 1992; Juan et al. 2000; v.d. Bogaard 2013	Geochemical
18-14.75 Mya					Mid-Miocene climatic optimum	During this global climatic event, a warm subtropical climate existed in the Mediterranean, mean average temperature was between 17-25°C in southern Spain. Also climate was consistently dry, with a 7-9 month season of no precipitation. Coupled with a minor extinction event.	Böhme 2003; Jiménez - Moreno et al. 2010	Relative occurrences ectothermic vertebrates fossils (central Europe) and composition of pollen cores (Spain)	Mid-Miocene climatic optimum	A global climatic optimum, which is well supported by many different types of climate evidence.	Böhme 2003; Zachos et al. 2008; Zhang et al. 2013	Ectothermic vertebrates, relative occurrences of fossils (central Europe) carbon stable Foraminifera analysis from sediment cores
~16.7 Mya	Warm water marine species indicate tropical climate.	Marine deposits of Fuerteventura dated to 16.7 Mya include genera only present today in tropical waters such as the Gulf of Guinea and the Caribbean Sea. The species composition of these marine deposits was similar to those dated at 8.9 Mya and the period 4.8 Mya and 4.2 Mya.	Meco et al. 2007; Meco et al. 2008; Betancort et al. 2014; Meco et al. 2015; Betancort et al. 2016	Marine deposits
15.5 Mya	Emergence of Lanzarote		Juan et al. 2000; v.d. Bogaard 2013	Geochemical
14.5 Mya	Emergence of Gran Canaria		Juan et al. 2000; v.d. Bogaard 2013	Geochemical
~14 Mya									End of the mid Miocene climatic optimum	A sharp temperature drop (7°C cooler in central Europe) defined the end of the mid - Miocene climatic optimum. This sharp drop in average temperature was largely influenced by the appearance of much cooler cold months. Subsequently the Antarctic ice sheets stabilized and expanded.	Böhme 2003; Zachos et al. 2008; Zhang et al. 2013	Ectothermic vertebrates, relative occurrences of fossils (central Europe), carbon stable Foraminifera analysis from sediment cores
13.6 - 7.2 Mya					Trend towards cooler temperatures	Consistent with global patterns, the Mediterranean was about 2 °C cooler than during the mid-Miocene climatic optimum, due to the increase in East Antarctic ice. Although, still warmer than modern day temperatures. However, during this time there was higher precipitation in Spain than today.	Jiménez-Moreno et al. 2010	Composition of pollen cores (Spain)	Trend towards cooler temperatures	Following the Miocene climatic optimum, there was a global trend of decreasing temperatures, with little fluctuation outside of this trend for rest of the Miocene.	Zachos 2001, 2008; Zhang et al. 2013	Carbon stable Foraminifera analysis sediment cores
11.6 Mya	Emergence of Tenerife		Coello et al. 1992; Juan et al. 2000	Geochemical
~10 Mya					Proposed period of seasonality in the Mediterranean basin with resemblance to modern seasonality	According to Tzedakis 2006, the Mediterranean climate occurred earlier than 3 Mya (as suggested by Suc et al. 1984 etc.). However, this seasonality was not a persistent feature of the climate until 3 Mya. One of the periods suggested was around 10 Mya.	Brachert et al. 2006; Tzedakis 2008	Analysis of delta 18 O and delta 13 C variation in fossilised corals from Crete.
9.5 Mya	Emergence of La Gomera		v.d. Bogaard 2013, Troll & Carracedo 2016	Geochemical
~8.9 Mya	Warm water marine species indicate tropical climate.	Marine deposits of Lanzarote dated to 8.9 Mya include genera only present today in tropical waters such as the Gulf of Guinea and the Caribbean Sea. The species composition of these marine deposits was similar to those dated at 16.7 Mya.	Meco et al. 2007; Meco et al. 2008; Betancort et al. 2014; Meco et al. 2015	Marine deposits
7.2-5.9 Mya					Warm dry Mediterranean, with steep latitudinal gradient, before the salinity crisis	Mean average temperature up between 20.5-22.5°C (5-7°C warmer than today) and mean average precipitation of 400-500 mm per year. The general trend during this period was towards warmer and drier over time. Also indications that this climate did not change during or after the salinity crisis.	Jiménez-Moreno et al. 2010	Composition of pollen cores (Spain)
7 - 5 Mya					First northern African deserts	Estimated onset of the first deserts in the Sahara region between 7 and 5 Mya (actual Sahara desert formed around 6000 years ago); northern African palaeoclimate was dominated by arid-humid cyclic patterns until the Quaternary when it stabilized with continuous aridity.	Schuster et al. 2006	Geological
5.96 - 5.33 Mya					Messinian crisis	During this period the Mediterranean Sea dried out due to the combined action of multiple tectonic shifts at the region of the Strait of Gibraltar. The crisis was ended rapidly after the Mediterranean Sea with the Atlantic Ocean were reconnected again in a period known as the Zanclean flood.	Hsü et al. 1977; Jolivet et al. 2006	Composition of sediment cores, and tectonic movement reconstructions
5.32 - 3.2 Mya					Warm-humid Mediterranean, although drier climates more predominant towards lower latitudes	The general pattern of warmer and more humid climate persisted throughout the Mediterranean. However, there was a latitudinal gradient of a drier climate towards the south, meaning that southern Spain was drier than today.	Fauquette et al. 1999; Haywood et al. 2000	Atmospheric model based on geological data and the composition of pollen cores (west Mediterranean)
5-4 Mya									Pliocene warm period	The general trend of decreasing atmospheric and sea surface temperature since the end of the Miocene climate optimum was interrupted by the Pliocene warm period around 5 million years ago.	Zhang et al. 2013	Planktonic foraminiferal assemblage analysis from north Atlantic sediment cores.
4.8 -4.2 Mya	Warm water marine species indicate tropical climate.	Marine deposits of Gran Canaria, Lanzarote and Fuerteventura, which have been dated during this period, indicate that the Canary Island marine inhabitants, were most similar to modern day tropical water inhabitants from around the Gulf of Guinea and the Caribbean Sea. These warm water species disappeared from Canarian waters as early as 4.2 Mya and as late as 3.0 Mya, with the arrival of the "col…	Meco and Stearns 1981; Meco et al. 2007 Betancort et al. 2014; Meco et al. 2015; Betancort et al. 2016; Tuya et al. 2017	Marine deposits
~4 Mya					Warm humid climate	The climate was probably a few degrees Celsius warmer and slightly more humid than at the present time. Rainy summers prevailed at low altitudes.	Jiménez-Moreno et al. 2010	Composition of pollen cores (Spain)
3.4 or 3.2 Mya					Cooling event	Cooling event recorded in southern Iberian peninsular consistent with global patterns, although mean average temperature still 6°C warmer than today.	Suc 1984; Jiménez- Moreno et al. 2010	Composition of pollen cores (Euro Mediterranean)
3.2-2.8 Mya	Origin of seasonality	Dated to 3 Mya, based on the first occurrences of fossilised sediment locust "egg pods" constructed in high density during locust swarming. The occurrence of locust swarms is associated with the annual arid humid transitions (i.e. seasonality) and directly succeeding intense cold periods. Locust "egg pods" do not appear in the early Pleistocene soils most likely due to a large amount of erosion w…	Meco et al. 2011, 2015	Presence of locusts "egg pods" and marine deposits	Gradual development of Mediterranean seasonality	Annual seasonality formed around the Mediterranean, this event is cited as the origin of the "Mediterranean climate". However, according to Tzedakis (2006) it is possible there were periods where there was a Mediterranean climate present in the Mediterranean much earlier in the Neogene.	Suc 1984; Haywood et al. 2000; Tzedakis 2007; Jiménez-Moreno et al. 2010	Composition of pollen cores (Euro Mediterranean), and atmospheric model based on geological data
2.8 Mya					Summer drought persists	Annual dry season becomes a consistent feature of the Mediterranean climate. Although the Pleistocene (inter)glacial fluctuations likely influenced the severity of the annual seasonality.	Suc 1984	Composition of pollen cores (Euro Mediterranean)
~2.7 Mya									Cooling event	First of three major Pleistocene (temporary) sea surface temperature global cooling events. The reduction in temperature was particularly strong in the Subtropics. This event occurred directly after the onset of northern hemisphere glaciation.	Ravelo et al. 2005; Herbert et al. 2010	Delta-O-18 cores, geochemistry
2.5 - 1.5 Mya									Periodic cooling at 41 KY cycles	During this period variations in earths orbital plane cause 41 KY cycles of ice age.	Muller & MacDonald 1997	Ocean sedimentary evidence of glaciation coupled with astronomic patterns
2.3 Mya					First of the Mediterranean climate fluctuations (Xeric phase)	The first of a number of climate fluctuations which occurred during the Pleistocene, the most recent fluctuation occurred 0.7 Mya	Suc 1984	Composition of pollen cores (Euro Mediterranean)
2.1 Mya									Cooling event	Second of three major Pleistocene sea surface temperature (temporary) global cooling events.	Herbert et al. 2010	Delta-O-18 cores, geochemistry
1.8- 1.75 Mya	Aquatic climate similar to modern times	Based on distribution of modern day representatives of fossilised invertebrate genera found in the marine deposits. These distribution patterns suggest that the Canarian aquatic temperature was similar to today during this interglacial period. Also at this time the sea level was higher than present around Canary Islands.	Meco et al. 2002	Fossilised marine deposits
1.77 Mya	Emergence of La Palma		Guillou et al. 2001; v.d. Bogaard 2013	Geochemical
1.7 Mya									Cooling event	Third of three major Pleistocene sea surface temperature (temporary) global cooling events. As was the case during the first major Pleistocene cooling the reduction in temperature was particularly strong in the Subtropics, and this event occurred directly after the onset of northern hemisphere glaciation.	Ravelo et al. 2005; Herbert et al. 2010	Delta-O-18 cores, geochemistry
1.12 Mya	Emergence of El Hierro		v.d. Bogaard 2013	Geochemical
1 Mya									Periodic cooling at 100 KY cycles begins	Periodic ice age cycles shifts to 100 KY cycles, due to variations in the earths orbital plane. Continues today.	Muller & MacDonald 1997	Ocean sedimentary evidence of glaciation coupled with astronomic patterns
0.528-0.334 Mya
0.48-0.422 Mya MIS 12					Major glacial period	Considered the largest glacial period of the pleistocene, with desent ice sheet decent untill southern england. Sea level was between -130 and -190 comparative to today, and climate was likely thoughout the mediterranean but in particular south west iberia was drier but cool, also compared with LGM windy. seperated form MIS 10 by a large interglacial period also.	Capotondi et al. 2015, Lisiecki and Raymo 2005, Rohling et al. 2014, Shakleton 1987, Sánchez Goni et al. 2015	Marine cores, sediment deposits, foraminfera plankoton.
0.422-0.375 Mya MIS 11	Terrestrial climate similar to modern times during this major Pleistocene interglacial	Mean average temperature and mean average precipitation comparable to what is prevalent on the Canaries at present. Also another large locust plague is dated to this period indicating harsh dry seasonality.	Genise and Edwards 2003; Meco et al. 2011; La Roche et al. 2014	Fossilised land snails and evidence of locust infestations
0.422- 0.375 Mya MIS 11	Transition from warm to cool aquatic temperatures during this major Pleistocene interglacial	A warm start to interglacial period which was followed by cooler water re-establishment in later parts of the interglacial period. This pattern was suggested after observation of both tropical and cool water marine invertebrate fossils were identified in the sediment layer dating from this interglacial period. Sea level was between +9 and +24m higher than today in this interglacial period.	Meco et al. 2002, 2010; Muhs et al. 2014	Fossilised marine deposits
0.38-0.34 Mya MIS 10					Major glacial period	Another major glaciation event. Sea level was between -130 and -190 comparative to today, and climate was likely thoughout the mediterranean but in particular south west iberia was drier but cool, also compared with LGM windy.	Capotondi et al. 2015, Lisiecki and Raymo 2005, Rohling et al. 2014, Shakleton 1987, Sánchez Goni et al. 2015	Marine cores, sediment deposits, foraminfera plankoton.
0.3 Mya	Moist wet grassland or woodland in lower Tenerife	Fossilised specimens of semi-slugs of species present in modern day Tenerife laurel forests. These species are well adapted to wet moist environments, indicating that the Tenerife southern coast was wet or moist at this time, a harsh contradiction to the arid habitat now.	Pannell et al. 2011	Fossilised terrestrial invertebrates
0.180- 0.01 Mya	Numerous arid periods during late Pleistocene	Pattern of major and minor variations in aridity have been identified. The most harshest dry periods coming between 170-160 KA, 125-105 KA, and the late Holocene.	v. Suchodoletz et al. 2010	Saharan dust deposits
0.124-0.119 Mya	Patterns during this major Pleistocene interglacial (aquatic & terrestrial)	Soil composition and another locust infestation suggest a period of seasonal aridity occurred during this interglacial. Furthermore, during this period there was much warmer sea surface temperatures but also evidence to suggest that sea temperatures were cooler towards the end of the interglacial. This is a similar to the climatic pattern between 0.422- 0.350 Mya.	Alonso-Zarza & Silva 2002; Meco et al. 2002, 2010, 2011 ; Muhs et al. 2014	Fossilized land snails and marine deposits, and evidence of locust infestations
0.05- 0.006 Mya	Numerous arid phases during this period	Arid phases were detected based on the stratification in geological patterns, the transitions between arid and humid phases were abrupt. Furthermore, the pattern of arid-humid periods was synchronous with north African patterns suggesting a similar forcing pattern, although the particular driver of this pattern is unclear.	Damnati et al. 1996; Ortiz et al. 2006; Yanes et al. 2011	Geological deposits, and analysis of land snail deposits.
0.02 Mya	Last Glacial maximum (LGM)	Consistent with the global pattern the last glacial maximum also shaped the climate of the Canaries. The consequence for the Canaries was a drier climate, but also sea level reduction of 120 meters causing the exposure of more surface area for each island. Furthermore, during this time Fuerteventura and Lanzarote were connected by a land bridge, becoming one island effectively.	Yanes et al. 2011; Fernández-Palacios et al. 2016; Weigelt et al. 2016	Geological deposits, and analysis of land snail deposits
0.02 - 0 Mya	Intermittent wet and dry periods during Pleistocene-Holocene transition	Period with intermittent short term wet and dry periods, these were not consistent across islands, proxy data. Although a large amount of evidence indicates the beginning of the Holocene (9,8 KA) was marked by a wetter period across the Canary Islands.	de Nascimento Reyes 2014	Review of many proxies

## Sheet: Table_S4
Supplementary material Table S4. Summary of information for each Canary Island clade analysed. Mean molecular dating estimates and 95% confidence intervals of colonisation of the Canary clades and insular woody shifts are shown. Bootstrap support values for phylogenetic topology from 1000 pseudo-replicates are also given. Also, the number of Canary Island and insular woody species in each lineage…
Canary Island clade	Age of Canary island clade, stem node (Mya (95% range))	Age of Canary island clade, crown node (Mya (95% range))	Bootstrap support for stem node	Bootstrap support for crown node	Age of IW clade (Mya (95% range))	Estimated ages of stem or crown nodes of Canary Island clades published in previous studies (Mya (95% range))	Markers used in previous dated phylogenies	Calibration points used in previous dated phylogenies	Phylogenetic reconstruction method used in previous dated phylogenies
Aeonium	16.89 (28.68 - 8.03)	11.69 (20.69 - 4.2)	94	98	NA	18.83 +/- 1.81 (Kim et al., 2008); 9.63 (13.69 - 5.57) (Kondraskov et al., 2015)	ITS, psbA-trnH and trnL-trnF; ITS	Estimated ages of the Canary Islands; Secondary calibration points (Wikström et al., 2001; Bell et al., 2010)	Maximum likelihood; Bayesian inference
Arbutus	25.27 (40.38 - 11.19)	NA	49		NA	10.48 (14.06 - 7.48) (Kondraskov et al., 2015)	ITS	Secondary calibration points (Wikström et al., 2001; Bell et al., 2010)	Bayesian inference
Argyranthemum	0.2 (0.45 - 0.03)	0.09 (0.22 - 0.01)	83	56	0.2 (0.45 - 0.03)*	2.5-3.0 (Francisco-Ortega et al., 1995, 1996); 1.5-3.0 (Francisco-Ortega et al., 1997)	17 isozome loci; ITS, 17S, 26S	Based on estimates of substitution rates (Parks and Wendel, 1990; Zurawski and Clegg, 1987)	Maximum likelihood Character-weighted parsimony
Atractylis	3.19 (6.33 - 0.67)	NA	75	NA	3.19 (6.33 - 0.67)*
Bryonia	7.97 (14.36 - 2.45)	NA	83	NA	NA
Bupleurum	15.74 (27.94 - 6.27)	9.49 (18.59 - 3.03)	67	71	NA	12.6 (no confidence range given) (Zanne et al., 2014)	18S rDNA, 26S rDNA, ITS, matK, rbcL, atpB, and trnL-F	39 angiosperm fossil calibration points	Maximum likelihood
Carlina	4.27 (8.51 - 1.35)	3.78 (7.24 - 1.06)	82	40	4.27 (8.51 - 1.35)*	1.46 (2.81 - 0.69) (Barres et al., 2013)	trnL-trnF, matK, ndhF, rbcL	Six fossil calibration points of tribe Cardueae	Bayesian inference
Cedronella	9.37 (15.11 - 4.33)	NA	17		NA
Ceropegia	0.89 (1.81 - 0.15)	0.47 (1.13 - 0.02)	2	22	NA
Cicer	0.55 (1.51 - 0.05)	NA	93	NA	NA	3.4 (7.8 - 0.6) (Pokorney et al., 2015)	ETS, ITS, trnSG, matK, trnAH, trnA-Leu	Crown node Cicer (Lavin et al., 2005)	Bayesian inference
Convolvulus 1	5.18 (10.01 - 1.62)	NA	2	NA	5.18 (10.01 - 1.62)*	1.62 +/- 1.20 (Carine, 2005)	ITS	Fossil Calystegia-type pollen grains	Bayesian inference
Convolvulus 2	Not available	3.98 (7.43 - 1.1)	NA	78	3.98 (7.43 - 1.10)*	1.50 +/- 1.15 (Carine, 2005)	ITS	Fossil Calystegia-type pollen grains	Bayesian inference
Crambe	0.98 (2.03 - 0.19)	0.7 (1.56 - 0.1)	50	96	0.98 (2.03 - 0.19)*	14.89 +/- 5.52 (Kim et al., 2008)	ITS	Estimated island ages of the Canary Islands	Maximum likelihood
Descurainia	2.93 (5.81 - 0.74)	2.55 (5 - 0.43)	33	71	2.93 (5.81 - 0.74)*
Digitalis	4.09 (8.01 - 1.15)	2.02 (4.87 - 0.17)	95	92	4.09 (8.01 - 1.15)*	3.58 (5.33 - 1.78) (Kondraskov et al., 2015)	ITS	Secondary calibration (Wikström et al., 2001; Bell et al., 2010)	Bayesian inference
Echium	7.7 (13.72 - 3.2)	5.99 (10.86 - 1.94)	96	89	7.7 (13.72 - 3.2)*	6.5 +/- 1.3 (ML) and 6.9 +/- 3.9 (Bayesian) (Garcia-Maroto et al., 2009); 7.93 +/- 3.58 (Kim et al., 2008); 15.3 ± 5.4 (Mansion et al., 2009)	D6DES nrITS, psbA-trnH and trnL-trnF trnL, trnL–trnF, ndhF, rbcL, trnK intron, matK	Estimated island age of Fuerteventura; Estimated island ages of Fuerteventura, Gran Canaria & Tenerife; Four fossil constraints of Boraginales	Maximum likelihood , Bayesian inference Maximum likelihood Bayesian inference
Euphorbia 1	3.1 (6.02 - 0.77)	NA	23	NA	NA	4.93 (6.56 - 3.29) (Villaverde et al., 2018)	Hyb-Seq of 431 low-copy nuclear genes and partial plastome DNA	Two secondary calibration points (Horn et al., 2014)	Bayesian inference
Euphorbia 2	1.45 (3.21 - 0.23)	NA	86	NA	NA	2.81 (4.83 - 1.10) (Kondraskov et al., 2015)	ITS	Secondary calibration (Wikström et al., 2001; Bell et al., 2010)	Bayesian inference
Galium	0.97 (2.24 - 0.16)	NA	87	NA	NA	0.91 (no confidence range given) (Zanne et al., 2014)	18S rDNA, 26S rDNA, ITS, matK, rbcL, atpB, and trnL-F	39 angiosperm fossil calibration points (Zanne et al., 2014)	Maximum likelihood
Gonospermum	0.18 (0.58 - 0)	NA	54	NA	0.18 (0.58 - 0)*
Hedera	0.52 (1.35 - 0.02)	NA	36	NA	NA	0.89 (3.89 - 0) (crown node) (Valcárcel et al., 2017)	ITS	Two secondary calibration points (Valcárcel et al., 2014)	Bayesian inference
Ixanthus	15.89 (26.39 - 7.99)	NA	89	NA	15.89 (26.39 - 7.99)*	9.40 (14.76 - 4.40) (Kondraskov et al., 2015)	matK, ITS	Secondary calibration (Wikström et al., 2001; Bell et al., 2010)	Bayesian inference
Lavandula	17.58 (25.97 - 10.34)	6.57 (15.28 - 0.74)	61	65	17.58 (25.97 - 10.34)*
Lobularia	Not available	6.31 (1.98 - 11.34)	NA	42	0.98 (2.74 - 0.09)
Lotus	0.08 (0.31 - 0)	NA	89	NA	0.08 (0.31 - 0)*	2.16 (section Canaria including L. spectabilis); 0.29- 0.23 (section Pedrosia)	ITS, trnH-psbA, matK, CYB6	fossil calibratin point in Robina, and age of La Palma (1.77 Ma) for two La Palma endemics	Bayesian inference
Micromeria	3.68 (6.71 - 0.99)	3.33 (6.33 - 0.95)	80	48	3.68 (6.71 - 0.99)*	8.4 ± 4.2 (crown node) (Puppo et al., 2015)	eight nuclear loci	Crown node of subtribe (Drew and Sytsma, 2012)	Bayesian inference
Ononis 1	Not available	0.39 (0.86 - 0.07)	22	81	0.30 (0.69 - 0.04)
Ononis 2	Not available	0.38 (0.98 - 0.02)	22	81	NA
Pericallis	1.37 (2.83 - 0.34)	1.02 (2.04 - 0.21)	15	65	0.24 (0.57 - 0.04)	4.77 (7.4 - 2.51) (Jones et al., 2014)	ITS & psaI-accD and trnV-ndhC	Prior on the mean rate of nucleotide substitution (Richardson et al., 2001)	Bayesian inference
Plantago	4.25 (8.28 - 1.17)	0.95 (2.19 - 0.06)	57	96	4.25 (8.28 - 1.17)*
Ranunculus	1.43 (2.92 - 0.35)	NA	51	NA	NA	7.4 (10.7 - 4.3) (Williams et al., 2015)	ITS & matK-trnK, psbJ-petA	Two fossil calibration points in Ranunculus and the age of the Juan Fernández Islands	Bayesian inference
Reichardia	0.83 (1.68 - 0.15)	NA	39	NA	NA	1.82 (no confidence range given) (Zanne et al., 2014)	18S rDNA, 26S rDNA, ITS, matK, rbcL, atpB, and trnL-F	39 angiosperm fossil calibration points (Zanne et al., 2014)	Maximum likelihood
Rubia	1.79 (3.69 - 0.37)	NA	81	NA	1.79 (3.69 - 0.37)*	2.58 (no confidence range given) (Zanne et al., 2014)	18S rDNA, 26S rDNA, ITS, matK, rbcL, atpB, and trnL-F	39 angiosperm fossil calibration points (Zanne et al., 2014)	Maximum likelihood
Salvia	17.14 (25.27 - 8.09)	5.54 (11.32 - 1.54)	1	65	5.54 (11.32 - 1.54)
Sideritis	1.21 (2.42 - 0.3)	0.64 (1.46 - 0.1)	10	36	1.21 (2.42 - 0.3)*	11.92 +/- 5.87 (Kim et al., 2008)	ITS	Estimated island ages of Fuerteventura, Gran Canaria & Tenerife	Maximum likelihood
Silene	1.35 (2.85 - 0.24)	0.91 (2.02 - 0.17)	69	83	0.59 (1.4 - 0.05)
Sonchus	1.61 (3.09 - 0.44)	1.45 (2.96 - 0.43)	30	30	1.61 (3.09 - 0.44)*	13.20 +/- 5.51 (Kim et al., 2008)	ITS	Estimated island ages of Fuerteventura, Gran Canaria & Tenerife	Maximum likelihood
Trigonella	0.28 (0.63 - 0.03)	NA	33	NA	NA	0.7 (no confidence range given) (Zanne et al., 2014)	18S rDNA, 26S rDNA, ITS, matK, rbcL, atpB, and trnL-F	39 angiosperm fossil calibration points (Zanne et al., 2014)	Maximum likelihood
Vicia	0.37 (0.8 - 0.07)	0.26 (0.58 - 0.05)	4	44	NA	4.2 ± 2.4 (Schaefer et al., 2012)	ITS, rbcL, matK, trnL- trnF, trnS-trnG, psbA-trnH	Four secondary calibration points of Fabeae (Lavin et al., 2005)	Bayesian
Mya – million years ago, IW – insular woody, *estimated age of insular woody lineage is equal to estimated age of the Canary Island lineage

## Sheet: Table_S5
Supplementary material Table S5. List of species for which matK and rbcL sequences are generated, along with their growth form, voucher information, GenBank number and collection institute.
		LEGEND
		Insular woody Canary Island species
		Herbaceous Canary Island species
		Ancestral or derived woody Canary Island species
		Closely related continental outgroup species
Family according to APG IV		Species	Geographic distribution	Source matK	matK accession no.	Source rbcL	rbcL accession no.	Voucher
Apiaceae		Bupleurum handiense	Canary Islands	DNA databank Gran Canaria	MN783886	DNA databank Gran Canaria	MN783764	Marrero Á s.n., El Bosquecillo, Risco de Famara, (Lanzarote, Spain), from DNA databank Gran Canaria, Botanical Garden Canario ‘Viera y Clavijo’, LPA: 17083-17084
Apiaceae		Bupleurum salicifolium	Canary Islands, Madeira	DNA databank Gran Canaria	MN783888	DNA databank Gran Canaria	MN783766	Caujapé-Castells J, Cruz J s.n., Barranco paralelo a Cortadores, Mogán, Gran Canaria (Canary Islands, Spain), from DNA databank Gran Canaria, Botanical Garden Canario ‘Viera y Clavijo’, ID 13012
Apiaceae		Bupleurum montanum	Northwest Africa	Herbarium Naturalis Biodiversity Center	MN783887	Herbarium Naturalis Biodiversity Center	MN783765	Société pour l’ échange des plantes vaculaires de l’ Europe et du bassin mediterrranéen 12383, Parc national du Djurdjura, dep. Bouira, Morocco, From Naturalis Biodiversity Center (The Netherlands)
Apocynaceae		Ceropegia dichotoma 1	Canary Islands	Herbarium La Laguna University	MN783894	Herbarium La Laguna University	MN783772	del Arco Aguilar M, Witmer Y 53292, Tenerife. Teno Bajo. 313742 / 3138516; 145 m
Apocynaceae		Ceropegia dichotoma 2	Canary Islands	Herbarium La Laguna University	MN783895	Herbarium La Laguna University	MN783773	del Arco Aguilar M, Witmer Y 53262, Tenerife. Güímar. Malpaís de Güímar. 365704 / 3131206; 4 m
Apocynaceae		Ceropegia bourneae	India	not available		NCBI GenBank HG530552
Apocynaceae		Ceropegia edulissima	Southeast Asia	not available		NCBI GenBank EU196252
Apocynaceae		Ceropegia elegans	Southeast Asia	not available		NCBI GenBank EU196262
Apocynaceae		Ceropegia intermedia	India	not available		NCBI GenBank EU196263
Apocynaceae		Ceropegia lawii	India	not available		NCBI GenBank EU196265
Apocynaceae		Ceropegia linearis	Southern Africa	not available		NCBI GenBank X91775
Apocynaceae		Ceropegia malwanensis	India	not available		NCBI GenBank EU196253
Apocynaceae		Ceropegia media	India	not available		NCBI GenBank EU196266
Apocynaceae		Ceropegia pubescens	South Central Asia	NCBI GenBank KX911173		NCBI GenBank KX910831
Araliaceae		Hedera canariensis	Canary Islands	Herbarium La Laguna University	MN783930	Herbarium La Laguna University	MN783808	del Arco Aguilar M, Witmer Y 53283, Tenerife. Anaga. Cruz del Carmen. 374800 / 3156797; 953 m
Araliaceae		Hedera helix	Europe, including Mediterranean	NCBI GenBank MH552364		NCBI GenBank AB817810
Asteraceae		Argyranthemum broussonetii	Canary Islands	Herbarium La Laguna University	MN783877	Herbarium La Laguna University	MN783755	Lens F, Gravendeel G, del Arco M 66, road from Izaña to El Teide, Tenerife (Canary Islands, Spain)
Asteraceae		Argyranthemum callichrysum	Canary Islands	Botanical Garden Marburg	MN783878	Botanical Garden Marburg	MN783756	collector and number unknown, Ancon de Las Palmas, 1050 m asl, La Gomera (Canary Islands, Spain), from Botanical Garden Marburg-Karteiauszug, via Botanical Garden Natural History Museum Oslo, Norway, ID ES-0-MB-1973/234
Asteraceae		Argyranthemum coronopifolium	Canary Islands	Botanical Garden Marburg	MN783879	Botanical Garden Marburg	MN783757	Lenski I 1040, Buenavista, Tenerife (Canary Islands, Spain), from Botanical Garden Marburg-Karteiauszug, ID ES-0-MB-1970/1685
Asteraceae		Argyranthemum escarrei	Canary Islands	DNA databank Gran Canaria	MN783880	DNA databank Gran Canaria	MN783758	Martinez M, Soto M, Saturno O s.n., Peñones del Amo, Aldea de San Nicolás (Gran Canaria, Spain), from DNA databank Gran Canaria, Botanical Garden Canario ‘Viera y Clavijo’, ID 7337P
Asteraceae		Argyranthemum haouarytheum	Canary Islands	DNA databank Gran Canaria	MN783881	DNA databank Gran Canaria	MN783759	Marrero Á., Caujapé-Castells J 10450, Don Pedro-Barranco Fagundo, Garafía (La Palma, Spain), from DNA databank Gran Canaria, Botanical Garden Canario ‘Viera y Clavijo’, ID 10450
Asteraceae		Argyranthemum lidii	Canary Islands	DNA databank Gran Canaria	MN783882	DNA databank Gran Canaria	MN783760	Caujapé-Castells J, Soto M, Jones K s.n. Andenes de Guayedra a Barranco Oscuro, Agaete, Gran Canaria (Canary Islands, Spain), from DNA databank Gran Canaria, Botanical Garden Canario ‘Viera y Clavijo’, ID 7335
Asteraceae		Argyranthemum webbii	Canary Islands	Texas Herbarium	MN783883	Texas Herbarium	MN783761	collector and number unknown, Los Sauces, La Palma (Canary Islands, Spain), from Texas Herbarium (USA)
Asteraceae		Aaronsohnia factorovskyi	Arabian Peninsula	Herbarium Naturalis Biodiversity Center	MN783870	Herbarium Naturalis Biodiversity Center	MN783748	Townsend CC 65/6, banks of the Dead Sea Jordan, From Naturalis Biodiversity Center
Asteraceae		Atractylis arbuscula	Canary Islands	DNA databank Gran Canaria	MN783884	DNA databank Gran Canaria	MN783762	Marrero Á, Cuesta de Silva s.n., Santa María de Guía, Gran Canaria, (Canary Islands, Spain), from DNA databank Gran Canaria, Botanical Garden Canario ‘Viera y Clavijo’, ID GB1075
Asteraceae		Atractylis carduus	Northern Africa, Arabian Peninsula, Pakistan and Iraq	not available		NCBI GenBank KC589798
Asteraceae		Carlina canariensis 1	Canary Islands	DNA databank Gran Canaria	MN783891	DNA databank Gran Canaria	MN783769	Caujapé-Castells J s.n., Cruce de Tasartico-Degollada de Güi-Güi-Playa de Tasartico, Gran Canaria (Canary Islands, Spain), from DNA databank Gran Canaria, Botanical Garden Canario ‘Viera y Clavijo’, ID 8325
Asteraceae		Carlina canariensis 2	Canary Islands	DNA databank Gran Canaria	MN783893	DNA databank Gran Canaria	MN783771	Caujapé-Castells J s.n., Ctra desde Bco. de Fataga a Ayagaures, San Bartolomé de Tirajana, Gran Canaria (Canary Islands, Spain), from DNA databank Gran Canaria, Botanical Garden Canario ‘Viera y Clavijo’, ID 8900
Asteraceae		Carlina salicifolia 1	Canary Islands, Madeira	Herbarium La Laguna University	MN783892	Herbarium La Laguna University	MN783770	Lens F, Gravendeel G, del Arco M 28, Anaga, along road Casa Forestal and El Bailadero, Tenerife (Canary Islands, Spain)
Asteraceae		Carlina salicifolia 2	Canary Islands	not available		NCBI GenBank KC589810
Asteraceae		Carlina lanata	Mediterranean	not available		NCBI GenBank KC589812
Asteraceae		Gonospermum fruticosum	Canary Islands	Botanical Garden Marburg	MN783929	Botanical Garden Marburg	MN783807	Voggenreiter V s.n., Anaga, Tejina, Tenerife (Canary Islands, Spain), from Botanical Garden Marburg-Karteiauszug, ID ES-0-MB-1970/1897
Asteraceae		Tanacetum coccineum	Central Asia	not available		NCBI GenBank KF613036
Asteraceae		Pericallis appendiculata	Canary Islands	DNA databank Gran Canaria	MN783947	DNA databank Gran Canaria	MN783836	Marrero Á, Caujapé-Castells J s.n., El Palo que salta, sobre Epina, Vallehermoso, Gran Canaria (Canary Islands, Spain), from DNA databank Gran Canaria, Botanical Garden Canario ‘Viera y Clavijo’, ID 6610
Asteraceae		Pericallis cruenta	Canary Islands	not available		NCBI GenBank AB530975		Santos Guerra A 144, Canary Islands (Spain), from Texas Herbarium (USA)
Asteraceae		Pericallis lanata	Canary Islands	Botanical Garden Marburg	MN783948	Botanical Garden Marburg	MN783837	collector unknown, Güímar, Tenerife (Canary Islands, Spain), from Botanical Garden Marburg-Karteiauszug, via Botanical Garden Canario ‘Viera y Clavijo’, ID ES-0-MB-1994/264
Asteraceae		Pericallis papyracea	Canary Islands	DNA databank Gran Canaria	MN783949	DNA databank Gran Canaria	MN783838	Marrero Á, Caujapé-Castells J s.n., entre Los Tilos y puente de Los Sauces, Los Sauces, La Palma, (Canary Islands, Spain), from DNA databank Gran Canaria, Botanical Garden Canario ‘Viera y Clavijo’, ID 10292
Asteraceae		Pericallis steetzii	Canary Islands	NCBI GenBank KJ747786		NCBI GenBank KJ595745
Asteraceae		Pericallis webbii	Canary Islands	Hortus Botanicus Leiden	MN783950	Hortus Botanicus Leiden	MN783839	collector and number unknown, Canary Islands, Spain, from Hortus Botanicus Leiden (The Netherlands)
Asteraceae		Emilia coccinea	tropical Africa	not available		NCBI GenBank GU817758
Asteraceae		Emilia fosbergii	Central America (incl. Caribbean), South America	NCBI GenBank KJ772751		NCBI GenBank JQ590634
Asteraceae		Emilia praetermissa	West Africa	not available		NCBI GenBank KJ735965
Asteraceae		Emilia prenanthoidea	Southeast Asia	Herbarium Naturalis Biodiversity Center	MN783921	Herbarium Naturalis Biodiversity Center	MN783800	Grard P 173, locality unknown Laos, From Naturalis Biodiversity Center
Asteraceae		Emilia sonchifolia	tropical Africa (incl. Madagascar), Southeast Asia	Herbarium Naturalis Biodiversity Center	MN783922	Herbarium Naturalis Biodiversity Center	MN783801	Comanor PL 826, Ceylon, Main Yala road (Sri Lanka), from Naturalis Biodiversity Center
Asteraceae		Reichardia crystallina	Canary Islands	DNA databank Gran Canaria	MN783954	DNA databank Gran Canaria	MN783843	Olangua-Corral M s.n. La Hondura, Fasnia, Tenerife 60 m.s.m (Canary Islands, Spain), from DNA databank Gran Canaria, Botanical Garden Canario ‘Viera y Clavijo’, ID 9816
Asteraceae		Reichardia intermedia	Mediterranean	Herbarium Naturalis Biodiversity Center	MN783955	Herbarium Naturalis Biodiversity Center	MN783844	Algarve field course, Oxford University 1996 127, about 500 m south of Algoz, along road Algoz -Guia, Algarve, Portugal, from Naturalis Biodiversity Center
Asteraceae		Reichardia picroides	Mediterranean	Herbarium Naturalis Biodiversity Center	MN783956	Herbarium Naturalis Biodiversity Center	MN783845	Leidse Bot. Excursie 1979 93, prov. Malaga, along road El Burgo - Ronda, Spain, from Naturalis Biodiversity Center
Asteraceae		Sonchus canariensis	Canary Islands	Botanical Garden Marburg	MN783973	Botanical Garden Marburg	MN783862	collector and exact locality unknown, Boca del Paso, Adeje at 1000 m asl., Tenerife (Canary Islands, Spain), from Botanical Garden Marburg-Karteiauszug, via Jardin de Aclimatacion de la Orotava (Tenerife), ID ES-0-MB-1979/2270
Asteraceae		Sonchus congestus	Canary Islands	Botanical Garden Marburg	MN783974	Botanical Garden Marburg	MN783863	collector and exact locality unknown (Canary Islands, Spain), from Botanical Garden Marburg-Karteiauszug, ID XX-0-MB-1987/315
Asteraceae		Sonchus hierrensis	Canary Islands	NCBI GenBank DQ023020		Botanical Garden Marburg	MN783864	collector unknown, El Golfo, near El Parque, El Hierro at 480m asl (Canary Islands, Spain), from Botanical Garden Marburg-Karteiauszug, via Botanical Garden Natural History Museum in Oslo (Norway), ID ES-0-MB-1979/519
Asteraceae		Sonchus palmensis	Canary Islands	Botanic Garden Meise	MN783975	Botanic Garden Meise	MN783865	collector and exact locality unknown, from Botanic Garden Meise (Belgium), ID 2004106791
Asteraceae		Sonchus pinnatifidus	Canary Islands, Morocco	DNA databank Gran Canaria	MN783976	DNA databank Gran Canaria	MN783866	Naranjo M, Martín S s.n., Barranco Chafarís-Montaña Ganada, Haría, Lanzarote (Canary Islands, Spain), from DNA databank Gran Canaria, Botanical Garden Canario ‘Viera y Clavijo’, ID GB1298
Asteraceae		Sonchus wildpretii	Canary Islands	NCBI GenBank DQ022978		DNA databank Gran Canaria	MN783867	Mesa R, Oval JP, Matos J s.n., Vallehermoso, Presa del Garabato, La Gomera (Canary Islands, Spain), from DNA databank Gran Canaria, Botanical Garden Canario ‘Viera y Clavijo’, ID LPA 18981
Asteraceae		Sonchus bupleuroides	Canary Islands	Herbarium La Laguna University	MT828355	Herbarium La Laguna University	MT828359	Beltran E et al. s.n. (TFC: 40116) Tamadaba, audín del Trébol, 1050 m asl. Gran Canaria (Canary Islands, Spain), from Herbarium La Laguna University (TFC)
Asteraceae		Sonchus arvensis	Europe (incl. Mediterranean), and Central Asia	NCBI GenBank MH265200		NCBI GenBank JX848427
Asteraceae		Sonchus oleraceus	Europe (incl. Mediterranean), Middle East, Central Asia, northern Africa	NCBI GenBank MK520691		NCBI GenBank EU385018
Boraginaceae		Echium aculeatum	Canary Islands	NCBI GenBank EU599692		NCBI GenBank EU599868
Boraginaceae		Echium callithyrsum	Canary Islands	DNA databank Gran Canaria	MN783916	DNA databank Gran Canaria	MN783795	Olangua-Corral M s.n., Degollada de AguaSabina, La Aldea de San Nicolas, Gran Canaria (Canary Islands, Spain), from DNA databank Gran Canaria, Botanical Garden Canario ‘Viera y Clavijo’, ID 9829
Boraginaceae		Echium decaisnei	Canary Islands	NCBI GenBank EU599691		NCBI GenBank EU599867
Boraginaceae		Echium giganteum	Canary Islands	NCBI GenBank EU599694		NCBI GenBank EU599870
Boraginaceae		Echium hierrense	Canary Islands	Botanical Garden Marburg	MN783917	Botanical Garden Marburg	MN783796	collector and exact locality unknown (Canary Islands, Spain), from Botanical Garden Marburg-Karteiauszug, via der Herrenhäuser Gärten, ID XX-0-MB-1985/46
Boraginaceae		Echium leucophaeum	Canary Islands	NCBI GenBank EU599689		NCBI GenBank EU599865
Boraginaceae		Echium onosmifolium	Canary Islands	DNA databank Gran Canaria	MN783918	DNA databank Gran Canaria	MN783797	Caujapé-Castells J s.n., Ctra. de Arguineguín a Soria, Mogán, Gran Canaria (Canary Islands, Spain), from DNA databank Gran Canaria, Botanical Garden Canario ‘Viera y Clavijo’, ID 9829
Boraginaceae		Echium simplex	Canary Islands	not available		NCBI GenBank HM849965
Boraginaceae		Echium strictum	Canary Islands	DNA databank Gran Canaria	MN783919	DNA databank Gran Canaria	MN783798	Jaén-Molina R, Soto M s.n., Barranco de Azuaje, Moya, Gran Canaria (Canary Islands, Spain), from DNA databank Gran Canaria, Botanical Garden Canario ‘Viera y Clavijo’, ID 20247
Boraginaceae		Echium virescens	Canary Islands	NCBI GenBank EU599693		NCBI GenBank EU599869
Boraginaceae		Echium webbii	Canary Islands	Botanical Garden Marburg	MN783920	Botanical Garden Marburg	MN783799	collector and exact locality unknown (Canary Islands, Spain), from Botanical Garden Marburg-Karteiauszug, via Botanical Garden Frankfurt am Main, ID XX-0-MB-2000/362
Boraginaceae		Echium wildpretii	Canary Islands	NCBI GenBank EU599687		NCBI GenBank EU599863
Boraginaceae		Echium italicum	Mediterranean, Central Asia	NCBI GenBank EU599699		NCBI GenBank EU599874
Boraginaceae		Echium vulgare	Europe (incl. Mediterranean), Central Asia	NCBI GenBank MK520026		NCBI GenBank KF158087
Brassicaceae		Crambe pritzelii	Canary Islands	Hortus Botanicus Leiden	MN783905	Hortus Botanicus Leiden	MN783784	collector and number unknown, Canary Islands, Spain, from Hortus Botanicus Leiden (The Netherlands), ID HBL-FL003
Brassicaceae		Crambe strigosa	Canary Islands	Herbarium La Laguna University	MN783906	Herbarium La Laguna University	MN783785	Lens F, Gravendeel G, del Arco M 19, Anaga, Casa Forestal, road towards El Bailadero, Tenerife (Canary Islands, Spain)
Brassicaceae		Crambe gomeraea	Canary Islands	Texas Herbarium	MN783902	Texas Herbarium	MN783782	collector and number unknown, La Gomera (Canary Islands, Spain), from Texas Herbarium (USA)
Brassicaceae		Crambe kralikii	Northwest Africa	Herbarium Naturalis Biodiversity Center	MN783904	Herbarium Naturalis Biodiversity Center	MN783783	de Wilde JJFE 10771, Ouarzazate, Morocco, from Naturalis Biodiversity Center (The Netherlands)
Brassicaceae		Descurainia artemisioides	Canary Islands	DNA databank Gran Canaria	MN783907	DNA databank Gran Canaria	MN783786	Caujapé-Castells J, González MA, García C s.n., San Pedro, Agaete, Gran Canaria (Canary Islands, Spain), from DNA databank Gran Canaria, Botanical Garden Canario ‘Viera y Clavijo’, ID 15169
Brassicaceae		Descurainia gilva	Canary Islands	DNA databank Gran Canaria	MN783908	DNA databank Gran Canaria	MN783787	Balsera Pinar G s.n., Espigón del Roque, El Paso, La Palma (Canary Islands, Spain), from DNA databank Gran Canaria, Botanical Garden Canario ‘Viera y Clavijo’, ID 4226
Brassicaceae		Descurainia millefolia	Canary Islands	Herbarium Naturalis Biodiversity Center	MN783909	Herbarium Naturalis Biodiversity Center	MN783788	van der Maesen LLG 334, Ladera de Barraca, Barranco de Ochenis, Rock Facade. La Gomera, (Canary Islands, Spain), from Naturalis Biodiversity Center (The Netherlands)
Brassicaceae		Descurainia preauxiana	Canary Islands	DNA databank Gran Canaria	MN783910	DNA databank Gran Canaria	MN783789	Caujapé-Castells J, Cruz J s.n., Cortadores, Tauro, La Solana, Mogán, Gran Canaria (Canary Islands, Spain), from DNA databank Gran Canaria, Botanical Garden Canario ‘Viera y Clavijo’, ID 14505
Brassicaceae		Descurainia sophioides	northern temperate Europe and America	NCBI GenBank KC482527		NCBI GenBank KC482522
Brassicaceae		Descurainia stricta	southern South America	not available		NCBI GenBank FN594838
Brassicaceae		Lobularia canariensis subsp palmensis	Canary Islands	not available		Herbarium La Laguna University	MN783817	Pérez de Paz PL s.n. (TFC: 35643), ravine of agua, Güímar, Tenerife (Canary Islands, Spain), from Herbarium La Laguna University (TFC)
Brassicaceae		Lobularia canariensis subsp canariensis	Canary Islands	not available		Herbarium La Laguna University	MN783814	Marrero A s.n. (TFC: 46722) Valsequillo, El Rincón de Tenteriguadal, rocky habitat 1100 m asl., Gran Canaria (Canary Islands, Spain), from Herbarium La Laguna University (TFC)
Brassicaceae		Lobularia canariensis subsp intermedia	Canary Islands	not available		Herbarium La Laguna University	MN783815	Rodríguez Navarro ML s.n. (TFC: 48915), ravine of Guayonje, Tacoronte at 324 m asl., Tenerife (Canary Islands, Spain), from Herbarium La Laguna University (TFC)
Brassicaceae		Lobularia canariensis subsp marginata	Canary Islands	not available		Herbarium La Laguna University	MN783816	Scholz S s.n. (TFC: 47886), Montaña de Pedro Ponce, Jandia, Fuerteventura (Canary Islands, Spain), from Herbarium La Laguna University (TFC)
Brassicaceae		Lobularia canariensis	Canary Islands	Herbarium La Laguna University	MN783934	Herbarium La Laguna University	MN783813	González Montelargo C s.n. (TFC: 50251), ravine de Ruíz, Icod el Alto (Los Realejos) Tenerife (Canary Islands, Spain) from Herbarium La Laguna University (TFC)
Brassicaceae		Lobularia maritima	Canary Islands	NCBI GenBank KM892729		NCBI GenBank HM850131
Caryophyllaceae		Silene berthelotiana	Canary Islands	Herbarium La Laguna University	MN783968	Herbarium La Laguna University	MN783857	del Arco Aguilar M, Witmer Y 53281, Las Cañadas del Teide, El Portillo, centro de Visitantes, Tenerife (Canary Islands, Spain) at 2052m asl, from Herbarium La Laguna University (TFC)
Caryophyllaceae		Silene bourgaei	Canary Islands	Herbarium La Laguna University	MN783969	Herbarium La Laguna University	MN783858	Aubes Ginoves JR, Del Arco Aguilar M s.n. (TFC: 43666), Cumris de Chijezé, 725 m, La Gomera (Canary Islands, Spain), from Herbarium La Laguna University (TFC)
Caryophyllaceae		Silene canariensis	Canary Islands	Herbarium La Laguna University	MN783970	Herbarium La Laguna University	MN783859	Salas Pascual M, s.n. (TFC: 37097), San Bartolomi 1150, Gran Canaria (Canary Islands, Spain) from Herbarium La Laguna University (TFC)
Caryophyllaceae		Silene lagunensis	Canary Islands	DNA databank Gran Canaria	MN783971	DNA databank Gran Canaria	MN783860	Marrero Á, Caujapé-Castells J s.n., Barranco Seco, Tenerife (Canary Islands, Spain), from DNA databank Gran Canaria, Botanical Garden Canario ‘Viera y Clavijo’, ID 9398
Caryophyllaceae		Silene nocteolens	Canary Islands	DNA databank Gran Canaria	MN783972	DNA databank Gran Canaria	MN783861	Carqué E s.n., Montaña Blanca, Tenerife (Canary Islands, Spain), from DNA databank Gran Canaria, Botanical Garden Canario ‘Viera y Clavijo’, ID 2662
Caryophyllaceae		Silene nutans	Europe (incl. Mediterranean), Central Asia	NCBI GenBank MH065710		NCBI GenBank HE963670
Convolvulaceae	Convolvulus 1	Convolvulus scoparius	Canary Islands	DNA databank Gran Canaria	MT828352	DNA databank Gran Canaria	MT828356	García-Verdugo C s.n., Barranco de la Villa, San Sebastián de La Gomera, Gran Canaria (Canary Islands, Spain), from DNA databank Gran Canaria, Botanical Garden Canario ‘Viera y Clavijo’, ID 14894
Convolvulaceae		Convolvulus aitchisonii	Central Asia	Herbarium Naturalis Biodiversity Center	MT828353	Herbarium Naturalis Biodiversity Center	MT828357	Leidse Botanische excursie 1985, 12, Foothills of Sierra de Mijas, Malaga, Spain. from Naturalis Biodiversity Center (The Netherlands)
Convolvulaceae		Convolvulus cantabrica	Europe (incl. Mediterranean), Central Asia	Herbarium Naturalis Biodiversity Center	MT828354	Herbarium Naturalis Biodiversity Center	MT828358	Hekker F s.n., Palestrina, Italy. from Naturalis Biodiversity Center (The Netherlands)
Convolvulaceae	Convolvulus 1	Convolvulus canariensis	Canary Islands	Herbarium La Laguna University	MN783896	Herbarium La Laguna University	MN783776	Lens F, Gravendeel B, del Arco M 26, Anaga, along road Casa Forestal and El Bailadero at 750 m asl, Tenerife (Canary Islands, Spain)
Convolvulaceae		Convolvulus fruticulosus 1	Canary Islands	DNA databank Gran Canaria	MN783897	DNA databank Gran Canaria	MN783777	Balsera Pinar G s.n., Barranco de Los Traves, El Paso, La Palma (Canary Islands, Spain), from DNA databank Gran Canaria, Botanical Garden Canario ‘Viera y Clavijo’, ID 4229
Convolvulaceae		Convolvulus fruticulosus 2	Canary Islands	DNA databank Gran Canaria	MN783898	DNA databank Gran Canaria	MN783778	Caujapé-Castells J, González MÁ, García C s.n., Camino Fataga, Ayagaures, San Bartolomé de Tirajana, Gran Canaria (Canary Islands, Spain), from DNA databank Gran Canaria, Botanical Garden Canario ‘Viera y Clavijo’, ID 15074
Convolvulaceae		Convolvulus fruticulosus 3	Canary Islands	DNA databank Gran Canaria	MN783900	DNA databank Gran Canaria	MN783780	Caujapé-Castells J, Cruz J s.n., Cortadores, Tauro, La Solana, Mogán, Gran Canaria (Canary Islands, Spain), from DNA databank Gran Canaria, Botanical Garden Canario ‘Viera y Clavijo’
Convolvulaceae		Convolvulus lopez-socasii	Canary Islands	Herbarium La Laguna University	MN783899	Herbarium La Laguna University	MN783779	Beltrán Tejera E et al. s.n. (TFC: 38855), Haría, Valle de Malpaso, Lanzarote (Canary Islands, Spain), from Herbarium La Laguna University (TFC)
Crassulaceae		Aeonium balsamiferum	Canary Islands	Botanical Garden Utrecht	MN783871	Botanical Garden Utrecht	MN783749	Malkmus B s.n., Lanzarote (Canary Islands, Spain), grown in Botanical Garden Utrecht (The Netherlands), ID 2006GR01052
Crassulaceae		Aeonium ciliatum	Canary Islands	NCBI GenBank AY082163		not available
Crassulaceae		Aeonium davidbramwellii	Canary Islands	NCBI GenBank AY082164		not available
Crassulaceae		Aeonium decorum	Canary Islands	Botanical Garden Utrecht	MN783872	Botanical Garden Utrecht	MN783750	Malkmus B s.n., La Gomera (Canary Islands, Spain), grown in Botanical Garden Utrecht (The Netherlands), ID 2006GR01038
Crassulaceae		Aeonium goochiae	Canary Islands	NCBI GenBank AF115579		not available
Crassulaceae		Aeonium gomerense	Canary Islands	Botanical Garden Utrecht	MN783873	Botanical Garden Utrecht	MN783751	collector and number unknown, La Gomera (Canary Islands, Spain), grown in Botanical Garden Utrecht (The Netherlands), ID 2007GR01012
Crassulaceae		Aeonium nobile	Canary Islands	NCBI GenBank AF115582		not available
Crassulaceae		Aeonium percarneum	Canary Islands	NCBI GenBank AY082174		not available
Crassulaceae		Aeonium saundersiae	Canary Islands	Botanical Garden Utrecht	MN783874	Botanical Garden Utrecht	MN783752	Losch s.n., La Gomera (Canary Islands, Spain), grown in Botanical Garden Utrecht (The Netherlands), ID 1992HR31906
Crassulaceae		Aeonium sedifolium	Canary Islands	NCBI GenBank AF115583		not available
Crassulaceae		Aeonium spathulatum	Canary Islands	NCBI GenBank AF115584		not available
Crassulaceae		Aeonium undulatum	Canary Islands	NCBI GenBank AF115580		not available
Crassulaceae		Aeonium urbicum	Canary Islands	NCBI GenBank AY082176		not available
Crassulaceae		Aichryson pachycaulon	Canary Islands	NCBI GenBank AY082157		not available
Crassulaceae		Aichryson palmense	Canary Islands	NCBI GenBank AY082156		not available
Crassulaceae		Aichryson punctatum	Canary Islands	NCBI GenBank AF115587		not available
Crassulaceae		Monanthes amydros	Canary Islands	NCBI GenBank AF115627		not available
Crassulaceae		Monanthes anagensis	Canary Islands	NCBI GenBank AF115626		not available
Crassulaceae		Monanthes minima	Canary Islands	NCBI GenBank AY082264		not available
Crassulaceae		Monanthes muralis	Canary Islands	NCBI GenBank AY082159		not available
Crassulaceae		Sedum jaccardianum	Morocco	NCBI GenBank AF115637		not available
Cucurbitaceae		Bryonia verrucosa	Canary Islands	Herbarium La Laguna University	MN783885	Herbarium La Laguna University	MN783763	del Arco Aguilar M, Lucía Sauquillo V, Witmer Y 53301, Tenerife. Los Silos. Barranco Blas. 321116 / 3137687; 310 m
Cucurbitaceae		Ecballium elaterium	Mediterranean, Middle East, West Asia	NCBI GenBank AY973019		NCBI GenBank AF534746
Ericaceae		Arbutus canariensis	Canary Islands	NCBI GenBank KU350186		NCBI GenBank ARTCPRBCLA
Ericaceae		Arbutus andrachne	East Mediterranean	Meise Botanic Garden	MN783875	Meise Botanic Garden	MN783753	Geerinck D 9845, Jardin batanique central, Bordeaux, France, from Botanical Garden Meise (Belgium)
Ericaceae		Arbutus unedo	Mediterranan	Meise Botanic Garden	MN783876	Meise Botanic Garden	MN783754	Aseginolaza C, Uribe-Echebarria PM 19315, Santa Cruz de Campezo, Spain, from Botanical Garden Meise (Belgium)
Euphorbiaceae	Euphorbia 1	Euphorbia balsamifera	Canary Islands, West Africa, Saharan Africa, Arabian Peninsula	Herbarium La Laguna University	MN783923	NCBI GenBank JN249273		del Arco Aguilar M, Witmer Y 53291, Tenerife. Teno Bajo. 313742 / 3138516; 145 m
Euphorbiaceae		Euphorbia meloformis	South Africa	NCBI GenBank KU937285		NCBI GenBank KU937291
Euphorbiaceae		Euphorbia obesa	South Africa	not available		NCBI GenBank AY794826
Euphorbiaceae	Euphorbia 2	Euphorbia mellifera	Canary Islands, Madeira	Herbarium La Laguna University	MN783924	Herbarium La Laguna University	MN783802	del Arco Aguilar M, Witmer Y 53282, Tenerife. San Cristóbal de La Laguna. La Tahonilla. 370685 / 3150664; 565 m "Ex Hort."
Euphorbiaceae		Euphorbia platyphyllos	Europe (incl. Mediterranean), West Asia, Northeast Africa	NCBI GenBank JN894608		NCBI GenBank JN891122
Euphorbiaceae		Euphorbia spathulata	USA, southern South America	not available		NCBI GenBank JN249401
Fabaceae		Lotus spectabilis	Canary Islands	Herbarium La Laguna University	MN783935	Herbarium La Laguna University	MN783818	Lucía Sauquillo V et al. s.n. (TFC: 38855), Ravine of los Cochinos, Tenerife (Canary Islands, Spain), from Herbarium La Laguna University (TFC)
Fabaceae		Lotus angustissimus	Mediterranean, Central Asia	NCBI GenBank HM851122		NCBI GenBank HM850136
Fabaceae		Cicer canariense	Canary Islands	NCBI GenBank AB198878		DNA databank Gran Canaria	MN783774	Balsera Pinar G, Barranco de Los Traves, El Paso, La Palma (Canary Islands, Spain), from DNA databank Gran Canaria, Botanical Garden Canario ‘Viera y Clavijo’, ID 4224
Fabaceae		Cicer cuneatum	Northeast Africa	NCBI GenBank AB198896		Herbarium Naturalis Biodiversity Center	MN783775	Friis L, Bidgood S, Abebe W, Getachew E 12242, Rama, Ethiopia, from Naturalis Biodiversity Center (The Netherlands)
Fabaceae	Ononis 1	Ononis christii	Canary Islands	Herbarium La Laguna University	MN783941	Herbarium La Laguna University	MN783830	Scholz S s.n. (TFC: 46385), Pico de la Zarza, Jandía, Fuerteventura (Canary Islands, Spain), from Herbarium La Laguna University (TFC)
Fabaceae		Ononis laxiflora	West Mediterranean	Herbarium La Laguna University	MN783944	Herbarium La Laguna University	MN783833	Rodríguez Navarro ML (TFC: 49163), Tacoronte at 286m asl, Tenerife (Canary Islands, Spain), from Herbarium La Laguna University (TFC)
Fabaceae		Ononis pendula	Canary Islands, West Mediterranean	Herbarium La Laguna University	MN783945	Herbarium La Laguna University	MN783834	Scholz S s.n. (TFC: 47809), Norte de Pico del Fraite, Fuerteventura (Canary Islands, Spain), from Herbarium La Laguna University (TFC)
Fabaceae	O. 2	Ononis hesperia	Canary Islands, Western Sahara	Herbarium La Laguna University	MN783943	Herbarium La Laguna University	MN783832	Scholz S s.n. (TFC: 45552), lable del istmo de Iandia, Fuerteventura (Canary Islands, Spain), from Herbarium La Laguna University (TFC)
Fabaceae		Ononis hebecarpa	Canary Islands	Herbarium La Laguna University	MN783942	Herbarium La Laguna University	MN783831	Reyes-Betancort JA s.n. (TFC: 38658), Tías, Lanzarote (Canary Islands, Spain), from Herbarium La Laguna University (TFC)
Fabaceae		Trigonella anguina	Africa (incl. Mediterranean), Saudi Arabia, Central Asia	Herbarium Naturalis Biodiversity Center	MN783977	Herbarium Naturalis Biodiversity Center	MN783868	Vredebregt, JH 597, North of Puerto Ros, Fuerteventura (Canary Islands, Spain) from Naturalis Biodiversity Center (The Netherlands)
Fabaceae		Trigonella glabra	Northeast Africa, Arabian Peninsula, West Asia	NCBI GenBank HM159595		not available
Fabaceae		Vicia cirrhosa	Canary Islands	NCBI GenBank JX505855		NCBI GenBank JN661196
Fabaceae		Vicia filicaulis	Canary Islands	DNA databank Gran Canaria	MN783978	DNA databank Gran Canaria	MN783869	Olangua-Corral M s.n., Cerca del Mulato, Mogán, Gran Canaria (Canary Islands, Spain), from DNA databank Gran Canaria, Botanical Garden Canario ‘Viera y Clavijo’, ID 11718
Fabaceae		Vicia nataliae	Canary Islands	NCBI GenBank JX505883		not available
Fabaceae		Vicia scandens	Canary Islands	NCBI GenBank JX505901		not available
Fabaceae		Vicia villosa	Europe (incl. Mediterranean), Central Asia	NCBI GenBank MK520802		NCBI GenBank HM850464
Gentianaceae		Ixanthus viscosus	Canary Islands	DNA databank Gran Canaria	MN783931	DNA databank Gran Canaria	MN783809	Marrero Á, Caujapé-Castells J s.n., Anaga-Tegueste, Tenerife (Canary Islands, Spain), from DNA databank Gran Canaria, Botanical Garden Canario ‘Viera y Clavijo’, ID 9891
Gentianaceae		Blackstonia perfoliata	Europe (incl. Mediterranean)	NCBI GenBank HM850819		NCBI GenBank HM849816
Lamiaceae		Cedronella canariensis	Azores, Canary Islands, Madeira	NCBI GenBank HM850788		NCBI GenBank HM849871
Lamiaceae		Agastache foeniculum	USA	not available		NCBI GenBank Z37381
Lamiaceae		Agastache mexicana	Mexico	not available		NCBI GenBank Z37382
Lamiaceae		Agastache rugosa	East Asia	not available		NCBI GenBank HM590067
Lamiaceae		Dracocephalum grandiflorum	Central Asia	not available		NCBI GenBank Z37388
Lamiaceae		Dracocephalum moldavica	Central Asia	not available		NCBI GenBank HM590077
Lamiaceae		Dracocephalum rupestre	East Asia	not available		NCBI GenBank HQ839685
Lamiaceae		Dracocephalum ruyschiana	Europe, Central and East Asia	not available		NCBI GenBank Z37390
Lamiaceae		Glechoma hederacea	Europe, Central and East Asia	NCBI GenBank KP642936		NCBI GenBank Z37391
Lamiaceae		Glechoma longituba	East Asia	NCBI GenBank FJ513163		NCBI GenBank FJ513153
Lamiaceae		Nepeta caerulea	Iberian Peninsula	Meise Botanic Garden	MN783940	Meise Botanic Garden	MN783829	Sanchez Mata D s.n., la Sierra de Gredos, Ávila‎, Spain, from Botanical Garden Meise (Belgium) ID: BR 977 921
Lamiaceae		Nepeta cataria	Mediterranean states, Eastern Europe, Western Asia.	NCBI GenBank MK520352		NCBI GenBank Z37421
Lamiaceae		Nepeta italica	East Mediterranean	NCBI GenBank HQ902725		NCBI GenBank HQ902791
Lamiaceae		Nepeta tuberosa	West Mediterranean	not available		NCBI GenBank Z37423
Lamiaceae		Satureja hortensis	East Mediterranean, Central Asia	not available		NCBI GenBank Z37454
Lamiaceae		Satureja montana	Mediterranean	not available		NCBI GenBank Z37455
Lamiaceae		Satureja thymbra	Mediterranean	not available		NCBI GenBank Z37456
Lamiaceae		Lavandula buchii	Canary Islands	not available		DNA databank Gran Canaria	MN783810	Caujapé-Castells J s.n., Barranco de Masca, Buenavista del Norte, Tenerife (Canary Islands, Spain), from DNA databank Gran Canaria, Botanical Garden Canario ‘Viera y Clavijo’, ID 9668
Lamiaceae		Lavandula canariensis	Canary Islands	DNA databank Gran Canaria	MN783932	DNA databank Gran Canaria	MN783811	Marrero Á, Caujapé-Castells J s.n., Barranco de Carpinteras, Valleseco, Gran Canaria (Canary Islands, Spain), from DNA databank Gran Canaria, Botanical Garden Canario ‘Viera y Clavijo’, ID 4735
Lamiaceae		Lavandula minutolii	Canary Islands	DNA databank Gran Canaria	MN783933	DNA databank Gran Canaria	MN783812	Caujapé-Castells J s.n., Ctra desde Bco. de Fataga a Ayagaures, San Bartolomé de Tirajana, Gran Canaria (Canary Islands, Spain), from DNA databank Gran Canaria, Botanical Garden Canario ‘Viera y Clavijo’, ID 8845
Lamiaceae		Lavandula angustifolia	Western Mediterranean	NCBI GenBank KY404093		NCBI GenBank Z37404
Lamiaceae		Lavandula lanata	Spain	not available		NCBI GenBank Z37405
Lamiaceae		Lavandula latifolia	Western Mediterranean	not available		NCBI GenBank Z37406
Lamiaceae		Lavandula stoechas	Mediterranean	NCBI GenBank MG947027		NCBI GenBank Z37408
Lamiaceae		Micromeria benthamii	Canary Islands	DNA databank Gran Canaria	MN783936	DNA databank Gran Canaria	MN783819	Caujapé-Castells J, Cruz J s.n., Barranco paralelo a Cortadores, Tauro, Mogán, Gran Canaria (Canary Islands, Spain), from DNA databank Gran Canaria, Botanical Garden Canario ‘Viera y Clavijo’, ID 12549
Lamiaceae		Micromeria glomerata	Canary Islands	Herbarium La Laguna University	MN783937	Herbarium La Laguna University	MN783820	Reyes Betancort JA s.n. (TFC: 44447), Degollada Roque Páez, Sobre Afur , Anaga, Tenerife (Canary Islands, Spain), from Herbarium La Laguna University (TFC)
Lamiaceae		Micromeria helianthemifolia	Canary Islands	NCBI GenBank DQ640415		DNA databank Gran Canaria	MN783821	Caujapé-Castells J, Cruz J s.n., Cortadores, Tauro, La Solana, Mogán, Gran Canaria (Canary Islands, Spain), from DNA databank Gran Canaria, Botanical Garden Canario ‘Viera y Clavijo’, ID 14500
Lamiaceae		Micromeria hyssopifolia	Canary Islands	NCBI GenBank AY840140		Herbarium La Laguna University	MN783822	Pérez de Paz PL s.n. (TFC: 50243), Malpaso at 1470m asl, El Hierro (Canary Islands, Spain), from Herbarium La Laguna University (TFC)
Lamiaceae		Micromeria lachnophylla	Canary Islands	Herbarium La Laguna University	MN783938	Herbarium La Laguna University	MN783824	Péres de Paz PL s.n. (TFC: 49654), El Portillo at 2025m asl, Tenerife (Canary Islands, Spain), from Herbarium La Laguna University (TFC)
Lamiaceae		Micromeria lanata	Canary Islands	Herbarium La Laguna University	MN783939	Herbarium La Laguna University	MN783825	Péres de Paz PL s.n. (TFC: 50066), 1211m asl, Gran Canaria (Canary Islands, Spain), from Herbarium La Laguna University (TFC)
Lamiaceae		Micromeria lasiophylla	Canary Islands	NCBI GenBank AY840141		Herbarium La Laguna University	MN783826	Péres de Paz PL s.n. (TFC: 49676), Pico de la Nieve at 2189m asl, La Palma (Canary Islands, Spain), from Herbarium La Laguna University (TFC)
Lamiaceae		Micromeria leucantha	Canary Islands	NCBI GenBank DQ640416		DNA databank Gran Canaria	MN783827	Soto M, Martinez M, Saturno O s.n., Peñones del Amo, La Aldea de San Nicolas, Gran Canaria (Canary Islands, Spain), from DNA databank Gran Canaria, Botanical Garden Canario ‘Viera y Clavijo’, ID 2580
Lamiaceae		Micromeria tenuis	Canary Islands	NCBI GenBank DQ640414		DNA databank Gran Canaria	MN783828	Caujapé-Castells J s.n., Barranco de Arguineguin, Mogán, Gran Canaria (Canary Islands, Spain), from DNA databank Gran Canaria, Botanical Garden Canario ‘Viera y Clavijo’, ID 3511
Lamiaceae		Micromeria imbricata	South and West Africa, Arabian Peninsula	NCBI GenBank GU391424		Herbarium Naturalis Biodiversity Center	MN783823	Friis I, Abebe W, Getachew E 15423, road in E Semien to Dibiza 15 km S of Dibiza, Gondar, Ethiopia, from Naturalis Biodiversity Center (The Netherlands)
Lamiaceae		Salvia herbanica	Canary Islands	DNA databank Gran Canaria	MN783961	DNA databank Gran Canaria	MN783848	Scholz S, Garcia Casanova G s.n., Cuchillo de Valle Largo, Antigua, Fuerteventura (Canary Islands, Spain), from DNA databank Gran Canaria, Botanical Garden Canario ‘Viera y Clavijo’, ID GB2991
Lamiaceae		Salvia aegyptiaca	Canary islands, Mediterranean, Arabian Peninsula	Herbarium La Laguna University	MN783960	NCBI GenBank KP172075		Padron Mederos MA s.n. (TFC: 45324), Playa de Juan López, Teno, Tenerife (Canary Islands, Spain), from Herbarium La Laguna University (TFC)
Lamiaceae		Salvia mellifera	California, North Mexico	Meise Botanic Garden	MN783962	Meise Botanic Garden	MN783849	collector and exact locality unknown, from Botanic Garden Meise (Belgium), ID 20040649-61
Lamiaceae		Salvia spathacea	California	not available		NCBI GenBank AY570442
Lamiaceae		Sideritis cretica	Canary Islands	not available		NCBI GenBank AB917047
Lamiaceae		Sideritis dasygnaphala	Canary Islands	not available		NCBI GenBank AF501993
Lamiaceae		Sideritis dendro-chahorra	Canary Islands	DNA databank Gran Canaria	MN783963	DNA databank Gran Canaria	MN783850	Lens F, Gravendeel G, del Arco M 72, Anaga, Barancho Huertas de San Andres, road from San Andres to El Bailadero, Tenerife (Canary Islands, Spain)
Lamiaceae		Sideritis eriocephala	Canary Islands	not available		Texas Herbarium	MN783851	Barber JC 266, Tenerife (Canary Islands, Spain), from Texas Herbarium (USA)
Lamiaceae		Sideritis gomerae	Canary Islands	Texas Herbarium	MN783964	Texas Herbarium	MN783852	Barber JC 199, Tenerife (Canary Islands, Spain), from Texas Herbarium (USA)
Lamiaceae		Sideritis lotsyi	Canary Islands	Botanical Garden Marburg	MN783965	Botanical Garden Marburg	MN783853	Vogenreiter V s.n., Tenerife (Canary Islands, Spain), from Botanical Garden Marburg-Karteiauszug, ID ES-0-MB-1972/1356
Lamiaceae		Sideritis macrostachys	Canary Islands	not available		Herbarium La Laguna University	MN783854	Lens F, Gravendeel G, del Arco M 24, Anaga, along road Casa Forestal and El Bailadero, at 760m asl in laurel forest, Tenerife (Canary Islands, Spain)
Lamiaceae		Sideritis oroteneriffae	Canary Islands	Herbarium La Laguna University	MN783966	Herbarium La Laguna University	MN783855	Lens F, del Arco M, s.n., above Las Lagunetas near Chipeque 1837 m, Tenerife (Canary Islands, Spain)
Lamiaceae		Sideritis soluta	Canary Islands	Texas Herbarium	MN783967	Texas Herbarium	MN783856	Barber JC 216, Tenerife (Canary Islands, Spain), from Texas Herbarium (USA)
Lamiaceae		Sideritis hyssopifolia	West Mediterranean	not available		NCBI GenBank AF501995
Plantaginaceae		Digitalis canariensis	Canary Islands	DNA databank Gran Canaria	MN783911	DNA databank Gran Canaria	MN783790	Marrero Á, Caujapé-Castells J s.n., Cuevas Negras, Teno, Tenerife (Canary Islands, Spain), from DNA databank Gran Canaria, Botanical Garden Canario ‘Viera y Clavijo’, ID 9021
Plantaginaceae		Digitalis chalcantha	Canary Islands	DNA databank Gran Canaria	MN783912	DNA databank Gran Canaria	MN783791	Caujapé-Castells J, Soto M s.n., Los Tilos de Moya, Moya, Gran Canaria (Canary Islands, Spain), from DNA databank Gran Canaria, Botanical Garden Canario ‘Viera y Clavijo’, ID 6938
Plantaginaceae		Digitalis isabelliana	Canary Islands	DNA databank Gran Canaria	MN783914	DNA databank Gran Canaria	MN783793	Oliva F, Martinez M, Saturno 0 s.n., Barranco de las Magarzas, Inagua, Tejeda, Gran Canaria (Canary Islands, Spain), from DNA databank Gran Canaria, Botanical Garden Canario ‘Viera y Clavijo’, ID 6720
Plantaginaceae		Digitalis ferruginea	Southeast Europe (Mediterranean)	Meise Botanic Garden	MN783913	Meise Botanic Garden	MN783792	collector and exact locality unknown, from Botanic Garden Meise (Belgium), ID 19772385
Plantaginaceae		Digitalis lanata	Southeast Europe (Mediterranean)	Meise Botanic Garden	MN783915	Meise Botanic Garden	MN783794	collector and exact locality unknown, from Botanic Garden Meise (Belgium), ID 20081060-23
Plantaginaceae		Plantago arborescens	Canary Islands	Herbarium La Laguna University	MN783951	Herbarium La Laguna University	MN783840	Lens F, Gravendeel G, del Arco M 75, Anaga, surroundings of Mirador de Jardina, Las Mercedes, Tenerife (Canary Islands, Spain)
Plantaginaceae		Plantago webbii	Canary Islands	Herbarium Naturalis Biodiversity Center	MN783953	Herbarium Naturalis Biodiversity Center	MN783842	Andreas CK, Schotsman HD 5867, Ibontana Roja ( beneden El Portillo), Tenerife (Canary Islands, Spain), from Naturalis Biodiversity Center (The Netherlands)
Plantaginaceae		Plantago bellardii	Mediterranean, West Asia	Herbarium Naturalis Biodiversity Center	MN783952	Herbarium Naturalis Biodiversity Center	MN783841	de Wilde JJFE 8803, Sierra de Monchique. Mount Picota, Alt. Ca. 760m, Algarve, Portugal, from Naturalis Biodiversity Center (The Netherlands)
Ranunculaceae		Ranunculus cortusifolius	Azores, Canary Islands, Madeira	NCBI GenBank AY954160		NCBI GenBank HM850294
Ranunculaceae		Ranunculus bullatus	Northwest Africa, Mediterranean.	NCBI GenBank AY954161		not available
Ranunculaceae		Ranunculus gregarius	Iberian Peninsula,	NCBI GenBank AY954159		not available
Ranunculaceae		Ranunculus ollissiponensis	Iberian Peninsula,	NCBI GenBank AY954157		not available
Ranunculaceae		Ranunculus paludosus	Southern Europe, Northern Africa	NCBI GenBank AY954155		not available
Ranunculaceae		Ranunculus pseudomillefoliatus	Spain	NCBI GenBank AY954156		not available
Ranunculaceae		Ranunculus spicatus	Algeria, Italy, Sicilia, Spain	NCBI GenBank AY954158		not available
Rubiaceae		Galium murale	Canary islands, Mediterranean, Arabian Peninsula, West Asia	DNA databank Gran Canaria	MN783925	DNA databank Gran Canaria	MN783803	Marrero Á, Jaén-Molina R s.n., Carretera General de Tafira, Las Palmas de Gran Canaria, Gran Canaria from DNA databank Gran Canaria, Botanical Garden Canario ‘Viera y Clavijo’, ID 20655
Rubiaceae		Galium pumilum	Europe	Herbarium Naturalis Biodiversity Center	MN783926	Herbarium Naturalis Biodiversity Center	MN783804	Kessler PJA 83/13, Bayern, Germany, from Naturalis Biodiversity Center (The Netherlands)
Rubiaceae		Galium pyrenaicum	Turkey	Herbarium Naturalis Biodiversity Center	MN783927	Herbarium Naturalis Biodiversity Center	MN783805	van Ooststroom SJ 25088, Pyrenees near Lac de Capde L!, France, from Naturalis Biodiversity Center (The Netherlands)
Rubiaceae		Galium saxatile	Europe (incl. Mediterranean)	Herbarium Naturalis Biodiversity Center	MN783928	Herbarium Naturalis Biodiversity Center	MN783806	Larsen K, Larsen SS 305, west of Schelswig, Germany, from Naturalis Biodiversity Center (The Netherlands)
Rubiaceae		Galium sterneri	Northwest Europe	NCBI GenBank JN896037		NCBI GenBank JN893142
Rubiaceae		Rubia fruticosa	Canary Islands, Madeira, Selvagens	DNA databank Gran Canaria	MN783957	DNA databank Gran Canaria	MN783846	Marco Díaz Bertrana s.n., Valle de Jorós, Pájara, Fuerteventura (Canary Islands, Spain), from DNA databank Gran Canaria, Botanical Garden Canario ‘Viera y Clavijo’, ID 18873
Rubiaceae		Rubia cordifolia	Greece, Southern Africa, Asia	not available		NCBI GenBank GQ436562
Rubiaceae		Rubia tenuifolia	East Mediterranean, West Asia	Herbarium Naturalis Biodiversity Center	MN783958	not available		Hennipman, E et al. 394, Düdenbas, 9 km north of Antalya, Turkey, from Naturalis Biodiversity Center (The Netherlands)
Rubiaceae		Rubia tinctorum	Mediterranean, West and Central Asia	Herbarium Naturalis Biodiversity Center	MN783959	Herbarium Naturalis Biodiversity Center	MN783847	Roseboom CMT 503, Arnhem, The Netherlands, from Naturalis Biodiversity Center (The Netherlands)
		LEGEND
		Insular woody Canary Island species
		Herbaceous Canary Island species
		Ancestral or derived woody Canary Island species
		Closely related continental outgroup species

## Sheet: Table_S6
Supplementary material Table S6. List of calibration points and references used for dating the angiosperm wide phylogeny.
Callibration point IPNI (Angiosperms, Eudicots)	Callibration point	MRCA of:	min_age	max_age	Reference
Angiosperms, Eudicots	ROOT	Cabomba furcata & Berberidopsis corallina	138.5	138.5	Magallón et al. (2015)
.. Asterids, Apiales, Apiaceae	APIACEAE	Cicuta virosa & Bupleurum fruticosum	69	84	Janssens et al. (2020)
.. Asterids, Apiales, Araliaceae	ARALIACEAE	Schefflera digitata & Hydrocotyle vulgaris	43.6	58.6	Janssens et al. (2020)
.. Asterids, Aquifoliales, Aquifoliaceae, Ilex	ILEX	Ilex sebertii & Ilex spinigera	65.5	80.5	Janssens et al. (2020)
.. Asterids, Cornales, Cornaceae	CORNACEAE	Nyssa javanica & Ilex spinigera	87	102	Janssens et al. (2020)
.. Asterids, Dipsacales, Caprifoliaceae, Diervilla	DIERVILLA	Diervilla sessilifolia & Diervilla rivularis	24.6	39.6	Janssens et al. (2020)
.. Asterids, Dipsacales, Caprifoliaceae, Dipelta	DIPELTA	Dipelta floribunda & Dipelta elegans	42	57	Janssens et al. (2020)
.. Asterids, Dipsacales, Caprifoliaceae, Valeriana	VALERIANA	Valeriana arborea & Valeriana supina	11.2	26.2	Janssens et al. (2020)
.. Asterids, Ericales, Actinidiaceae	ACTINIDIACEAE	Saurauia purgans & Actinidia rudis	84.6	99.6	Janssens et al. (2020)
.. Asterids, Ericales, Ebenaceae	EBENACEAE	Lissocarpa ronliesneri & Diospyros buxifolia	54.9	69.9	Janssens et al. (2020)
.. Asterids, Ericales, Myrisinaceae	MYRSINACEAE	Embelia vestita & Myrsine retusa	15	30	Janssens et al. (2020)
.. Asterids, Ericales, Styracaceae	STYRACACEAE	Pterostyrax hispidus & Huodendron biaristatum	54.9	69.9	Janssens et al. (2020)
.. Asterids, Ericales, Tetrameristaceae, Pelliciera	PELLICIERA	Pelliciera rhizophorae & Pentamerista neotropica	54.9	69.9	Janssens et al. (2020)
.. Asterids, Ericales, Theaceae	THEACEAE	Glyptocarpa camellioides & Stewartia serrata	93.5	108.5	Janssens et al. (2020)
.. Asterids, Gentianales, Apocynaceae	APOCYNACEAE	Ceropegia bulbosa & Nerium oleander	47.8	62.8	Janssens et al. (2020)
.. Asterids, Gentianales, Rubiaceae, Ixora	IXORA	Ixora novoguineensis & Ixora trilocularis	5.3	15	Janssens et al. (2020)
.. Asterids, Lamiales, Lamiaceae	LAMIACEAE	Vitex cooperi & Melittis melissophyllum	42	57	Janssens et al. (2020)
.. Asterids, Lamiales, Oleaceae	OLEACEAE	Fontanesia phillyreoides & Forsythia europaea	47.8	62.8	Janssens et al. (2020)
.. Asterids, Lamiales, Plantaginaceae, Gratiola	GRATIOLA	Gratiola brevifolia & Gratiola virginiana	11.6	26.6	Janssens et al. (2020)
.. Asterids, Solanales, Solanaceae	SOLANACEAE	Espadaea amoena & Cestrum nocturnum	48	63	Janssens et al. (2020)
.. Caryophyllales, Phytolaccaceae	PHYTOLACCACEAE	Phytolacca dioica & Microtea debilis	72.5	87.5	Janssens et al. (2020)
.. Caryophyllales, Polygonaceae	POLYGONACEAE	Pterostegia drymarioides & Rheum przewalskyi	65.5	80.5	Janssens et al. (2020)
.. Proteales, Platanaceae	PLATANACEAE	Bellendena montana & Platanus racemosa	112	127	Janssens et al. (2020)
.. Proteales, Sabiales	SABIALES	Sabia swinhoei & Meliosma squamulata	100.5	115.5	Janssens et al. (2020)
.. Ranunculales	RANUNCULALES	Argemone mexicana & Euptelea polyandra	122	137	Janssens et al. (2020)
.. Ranunculales, Berberidaceae	BERBERIDACEAE	Nandina domestica & Achlys triphylla	50.7	65.7	Janssens et al. (2020)
.. Rosids, Fabales, Fabaceae	FABACEAE	Adenolobus pechuelii & Baudouinia fluggeiformis	51	66	Janssens et al. (2020)
.. Rosids, Fagales	FAGALES	Nothofagus pumilio & Quercus tomentella	94.7	109.7	Janssens et al. (2020)
.. Rosids, Fagales, Betulaceae	BETULACEAE	Alnus acuminata & Corylus jacquemontii	71	86	Janssens et al. (2020)
.. Rosids, Fagales, Fagaceae	FAGACEAE	Quercus variabilis & Quercus mexicana	84.6	99.6	Janssens et al. (2020)
.. Rosids, Fagales, Juglandaceae	JUGLANDACEAE	Rhoiptelea chiliantha & Juglans olanchana	60.2	75.2	Janssens et al. (2020)
.. Rosids, Malpighiales	MALPIGHIALES	Montrouziera cauliflora & Dilkea acuminata	93.5	108.5	Janssens et al. (2020)
.. Rosids, Malpighiales, Salicaceae	SALICACEAE	Homalium longistylum & Salix neolapponum	50.7	65.7	Janssens et al. (2020)
.. Rosids, Malvales	MALVALES	Sterculia rhinopetela & Cistus horrens	50.7	65.7	Janssens et al. (2020)
.. Rosids, Malvales, Dipterocarpaceae	DIPTEROCARPACEAE	Dipterocarpus baudii & Monotes madagascariensis	33.9	48.9	Janssens et al. (2020)
.. Rosids, Myrtales, Lythraceae	LYTHRACEAE	Punica granatum & Lythrum portula	73.5	88.5	Janssens et al. (2020)
.. Rosids, Myrtales, Myrtaceae	MYRTACEAE	Heteropyxis natalensis & Stockwellia quadrifida	45	60	Janssens et al. (2020)
.. Rosids, Rosales, Rosaceae	ROSACEAE	Neillia serratisepala & Cercocarpus ledifolius	56	71	Janssens et al. (2020)
.. Rosids, Sapindales, Rutaceae, Clausena	CLAUSENA	Clausena harmandiana & Clausena anisata	27.36	42.36	Janssens et al. (2020)
.. Rosids, Vitales, Vitaceae, Ampelocissus	AMPELOCISSUS	Ampelopsis megalophylla & Ampelopsis arborea	60.2	75.2	Janssens et al. (2020)
.. Saxifragales, Altingiaceae	ALTINGIACEAE	Altingia siamensis & Exbucklandia populnea	93.5	108.5	Janssens et al. (2020)
.. Saxifragales, Iteaceae	ITEACEAE	Pterostemon rotundifolius & Itea omeiensis	93.5	108.5	Janssens et al. (2020)
